# Supplementary material for: A new Drosophila melanogaster research resource: CRISPR-induced mutations for clonal analysis of fourth chromosome genes
Source: G3 (Bethesda). 2025 Jan 13;15(3):jkaf006. doi: 10.1093/g3journal/jkaf006 (PMC11917476; doi:10.1093/g3journal/jkaf006)
Supplement: jkaf006_Supplementary_Data [file jkaf006_supplementary_data.zip]

Archive with 13 entries (13 files):
- Supplementary_File_1_G3-2024-405535.docx
- Supplementary_Table_10_G3-2024-405535.xlsx
- Supplementary_Table_11_G3-2024-405535.xlsx
- Supplementary_Table_12_G3-2024-405535.xlsx
- Supplementary_Table_1_G3-2024-405535.xlsx
- Supplementary_Table_2_G3-2024-405535.xlsx
- Supplementary_Table_3_G3-2024-405535.xlsx
- Supplementary_Table_4_G3-2024-405535.xlsx
- Supplementary_Table_5_G3-2024-405535.xlsx
- Supplementary_Table_6_G3-2024-405535.xlsx
- Supplementary_Table_7_G3-2024-405535.xlsx
- Supplementary_Table_8_G3-2024-405535.xlsx
- Supplementary_Table_9_G3-2024-405535.xlsx
