# Supplementary material for: A new Drosophila melanogaster research resource: CRISPR-induced mutations for clonal analysis of fourth chromosome genes
Source: G3 (Bethesda). 2025 Jan 13;15(3):jkaf006. doi: 10.1093/g3journal/jkaf006 (PMC11917476; doi:10.1093/g3journal/jkaf006)
Supplement: jkaf006_Supplementary_Data [file jkaf006_supplementary_data.zip › Supplementary_Table_10_G3-2024-405535.xlsx]

## Sheet: Supplementary Table 10
Supplementary Table 10. Homozygous and hemizygous mutant phenotypes
Allele	FlyBase IDa	Allele type	Homozygous phenotypeb			Hemizygous phenotypeb			Cytological orderc
			Viability	Fertility	Adult morphology	Viability	Fertility	Adult morphology
4E-TA	FBal0397362	Truncation	Viable	Female fertile	No overt visible phenotypes	Viable	Female fertile	No overt visible phenotypes	81
4E-TD	FBal0405951	Truncation	Viable	Female fertile	No overt visible phenotypes	Viable	Female fertile	No overt visible phenotypes	81
Abcd1A	FBal0397358	Truncation	Viable	Female fertile	No overt visible phenotypes	Viable	Female fertile	No overt visible phenotypes	19
ActbetaA	FBal0406210	In-frame deletion	Viable	Female fertile	No overt visible phenotypes	Viable	Female fertile	No overt visible phenotypes	95
ActbetaB	FBal0405952	Truncation	Lethal			Lethal			95
AnkA	FBal0397355	Truncation	Viable	Female fertile	No overt visible phenotypes	Viable	Female fertile	No overt visible phenotypes	10
anneB	FBal0397356	Truncation	Lethal			Lethal			11
anneD	FBal0404786	Truncation	Lethal			Lethal			11
anneE		Truncation	Lethal			Lethal			11
apolppB	FBal0392553	Truncation	Lethal			Lethal			94
apolppJ	FBal0404799	In-frame deletion	Lethal			Lethal			94
Arf4A	FBal0405953	Truncation	Lethal			Lethal			98
Arl4A	FBal0406190	In-frame deletion	Viable	Female fertile	No overt visible phenotypes	Viable	Female fertile	No overt visible phenotypes	17
ATPsynbetaC	FBal0404781	Truncation	Lethal			Lethal			91
btA	FBal0400124	Truncation	Lethal			Lethal			69
btC	FBal0406205	In-frame deletion	Viable	Female fertile	No overt visible phenotypes	Viable	Female fertile	No overt visible phenotypes	69
CadpsB		Truncation	Lethal			Lethal			107
CadpsG		Molecularly uncharacterized	Lethal			Lethal			107
CAMKIF	FBal0404780	Truncation	Viable	Female fertile	No overt visible phenotypes	Viable	Female fertile	No overt visible phenotypes	44
CAMKII	FBal0405954	Truncation	Viable	Female fertile	No overt visible phenotypes	Viable	Female fertile	No overt visible phenotypes	44
CG11360D	FBal0404794	Truncation	Viable	Female fertile	No overt visible phenotypes	Viable	Female fertile	No overt visible phenotypes	66
CG1674E	FBal0405955	Truncation	Lethal			Viable	Female fertile	No overt visible phenotypes	26
CG1909A	FBal0406202	In-frame deletion	Viable	Female fertile	No overt visible phenotypes	Viable	Female fertile	No overt visible phenotypes	55
CG1909B	FBal0405956	Truncation	Viable	Female fertile	No overt visible phenotypes	Viable	Female fertile	No overt visible phenotypes	55
CG31998A		Truncation	Lethal			Lethal			21
CG31998C	FBal0405957	Truncation	Lethal			Lethal			21
CG31998D	FBal0405958	Truncation	Lethal			Lethal			21
CG31999C	FBal0406192	In-frame deletion	Viable	Female fertile	No overt visible phenotypes	Viable	Female fertile	No overt visible phenotypes	23
CG32017B	FBal0406212	In-frame deletion	Viable	Female fertile	No overt visible phenotypes	Viable	Female fertile	No overt visible phenotypes	100
CG32017E	FBal0405959	Truncation	Viable	Female fertile	No overt visible phenotypes	Viable	Female fertile	No overt visible phenotypes	100
CG32017K	FBal0405960	Truncation	Partial lethality	Female fertile	No overt visible phenotypes	Viable	Female fertile	No overt visible phenotypes	100
CG33521C	FBal0404798	Truncation	Viable	Female fertile	No overt visible phenotypes	Viable	Female fertile	No overt visible phenotypes	103
CG33978B		Truncation	Lethal			Lethal			15
ciC	FBal0404782	Truncation	Lethal			Lethal			5
ciF	FBal0406189	In-frame deletion	Viable	Female fertile	No overt visible phenotypes	Viable	Female fertile	No overt visible phenotypes	5
CrkE	FBal0405961	Truncation	Lethal			Lethal			22
CrkG	FBal0406191	In-frame deletion	Viable	Female fertile	No overt visible phenotypes	Viable	Female fertile	No overt visible phenotypes	22
dpr7A	FBal0406194	In-frame deletion	Viable	Female fertile	No overt visible phenotypes	Viable	Female fertile	No overt visible phenotypes	27
Dyrk3A		Molecularly uncharacterized	Lethal			Lethal			106
Dyrk3B		Molecularly uncharacterized	Lethal			Lethal			106
Dyrk3C		Molecularly uncharacterized	Lethal			Lethal			106
eIF4G1B		Truncation	Lethal			Lethal			79
eIF4G1E		Truncation	Lethal			Lethal			79
EkarC	FBal0406203	In-frame deletion	Viable	Female fertile	No overt visible phenotypes	Viable	Female fertile	No overt visible phenotypes	62
EphA	FBal0405962	Truncation	Viable	Female fertile	No overt visible phenotypes	Viable	Female fertile	No overt visible phenotypes	58
EphG	FBal0404793	Truncation	Viable	Female fertile	No overt visible phenotypes	Viable	Female fertile	No overt visible phenotypes	58
EphI		Truncation	Viable	Female fertile	No overt visible phenotypes	Viable	Female fertile	No overt visible phenotypes	58
EphrinA	FBal0392555	Truncation	Viable	Female fertile	No overt visible phenotypes	Viable	Female fertile	No overt visible phenotypes	54
eyA	FBal0404795	Truncation	Lethal			Mostly lethal		Small or absent eye	68
eyB	FBal0397354	Truncation	Lethal			Mostly lethal		Small or absent eye	68
fd102CD	FBal0405963	Truncation	Lethal			Viable	Female fertile	No overt visible phenotypes	73
GyfB	FBal0404796	Truncation	Lethal			Viable	Female fertile	No overt visible phenotypes	75
GyfF	FBal0405964	Truncation	Lethal			Viable	Female fertile	No overt visible phenotypes	75
HcfA	FBal0406198	In-frame deletion	Lethal			Viable	Female fertile	No overt visible phenotypes	36
HcfC	FBal0397363	Truncation	Lethal			Lethal			36
JYalphaI	FBal0404783	Truncation	Viable	Female fertile. Male sterile.	No overt visible phenotypes	Viable	Female fertile. Male sterile.	No overt visible phenotypes	1
JYalphaL	FBal0406188	In-frame deletion	Viable	Female fertile. Male Fertile.	No overt visible phenotypes	Viable	Female fertile. Male fertile.	No overt visible phenotypes	1
JYalphaP	FBal0404784	Truncation	Viable	Female fertile. Male sterile.	No overt visible phenotypes	Viable	Female fertile. Male sterile.	No overt visible phenotypes	1
Kif3CA	FBal0404800	In-frame deletion	Lethal			Lethal			101
lgsC	FBal0406199	In-frame deletion	Viable	Female fertile	No overt visible phenotypes	Viable	Female fertile	No overt visible phenotypes	43
mavB	FBal0397361	Truncation	Viable	Female fertile	No overt visible phenotypes	Viable	Female fertile	No overt visible phenotypes	59
mavD	FBal0405965	Truncation	Viable	Female fertile	No overt visible phenotypes	Viable	Female fertile	No overt visible phenotypes	59
MED26A	FBal0406206	In-frame deletion	Viable	Female fertile	No overt visible phenotypes	Viable	Female fertile	No overt visible phenotypes	71
mGluRA		Truncation	Viable	Female fertile	No overt visible phenotypes	Viable	Female fertile	No overt visible phenotypes	80
mGluRB	FBal0405966	Truncation	Viable	Female fertile	No overt visible phenotypes	Viable	Female fertile	No overt visible phenotypes	80
mGluRC		Truncation	Viable	Female fertile	No overt visible phenotypes	Viable	Female fertile	No overt visible phenotypes	80
mGluRE	FBal0405967	Truncation	Viable	Female fertile	No overt visible phenotypes	Viable	Female fertile	No overt visible phenotypes	80
MitfA		Molecularly uncharacterized	Lethal			Lethal			105
MitfC		Molecularly uncharacterized	Lethal			Lethal			105
myoA	FBal0406204	In-frame deletion	Viable	Female fertile	No overt visible phenotypes	Viable	Female fertile	No overt visible phenotypes	67
myoC		Truncation	Lethal			Lethal			67
ND-49A	FBal0392556	In-frame deletion	Viable	Female fertile	No overt visible phenotypes	Viable	Female fertile	No overt visible phenotypes	53
NfIA		Truncation	Lethal			Viable	Female fertile	No overt visible phenotypes	29
NfIB		Truncation	Lethal			Viable	Female fertile	No overt visible phenotypes	29
NfIC		Truncation	Lethal			Viable	Female fertile	No overt visible phenotypes	29
NfID		Truncation	Lethal			Viable	Female fertile	No overt visible phenotypes	29
NfIE		Truncation	Lethal			Viable	Female fertile	No overt visible phenotypes	29
onecutG	FBal0404779	Truncation	Viable	Female fertile	No overt visible phenotypes	Viable	Female fertile	No overt visible phenotypes	57
onecutH	FBal0405968	Truncation	Viable	Female fertile	No overt visible phenotypes	Viable	Female fertile	No overt visible phenotypes	57
onecutI		Truncation	Viable	Female fertile	No overt visible phenotypes	Viable	Female fertile	No overt visible phenotypes	57
panF	FBal0397364	Truncation	Lethal			Lethal			9
panI	FBal0404785	Truncation	Lethal			Lethal			9
phoF	FBal0405969	Truncation	Lethal			Lethal			102
PMCAD	FBal0404791	Truncation	Lethal			Lethal			35
Pur-aB	FBal0392554	Truncation	Lethal			Viable	Female fertile	No overt visible phenotypes	52
Rad233	FBal0404788	Truncation	Viable	Female fertile	No overt visible phenotypes	Viable	Female fertile	No overt visible phenotypes	32
Rad236		Truncation	Viable	Female fertile	No overt visible phenotypes	Viable	Female fertile	No overt visible phenotypes	32
Rad238	FBal0397360	Truncation	Viable	Female fertile	No overt visible phenotypes	Viable	Female fertile	No overt visible phenotypes	32
Rad23B	FBal0406197	In-frame deletion	Viable	Female fertile	No overt visible phenotypes	Viable	Female fertile	No overt visible phenotypes	32
RhoGAP102AA	FBal0397359	Truncation	Viable	Female fertile	No overt visible phenotypes	Viable	Female fertile	No overt visible phenotypes	28
RhoGAP102AB	FBal0406195	In-frame deletion	Viable	Female fertile	No overt visible phenotypes	Viable	Female fertile	No overt visible phenotypes	28
RhoGAP102AE	FBal0405970	Truncation	Viable	Female fertile	No overt visible phenotypes	Viable	Female fertile	No overt visible phenotypes	28
Rnf11A	FBal0404789	Truncation	Viable	Female fertile	No overt visible phenotypes	Viable	Female fertile	No overt visible phenotypes	34
Rnf11E		Truncation	Viable	Female fertile	No overt visible phenotypes	Viable	Female fertile	No overt visible phenotypes	34
Rnf11F	FBal0404790	Truncation	Viable	Female fertile	No overt visible phenotypes	Viable	Female fertile	No overt visible phenotypes	34
Slip1A	FBal0392557	In-frame deletion	Viable	Female fertile. Male sterile.	No overt visible phenotypes	Viable	Female fertile. Male fertile.	No overt visible phenotypes	65
Sox102FB	FBal0406207	In-frame deletion	Viable	Female fertile	No overt visible phenotypes	Viable	Female fertile	No overt visible phenotypes	72
Sox102FC	FBal0400123	Truncation	Viable	Female fertile	No overt visible phenotypes	Viable	Female fertile	No overt visible phenotypes	72
svB		Truncation	Lethal			Lethal			96
svF	FBal0405971	In-frame deletion	Lethal			Lethal			96
Syt7B	FBal0400122	Truncation	Viable	Female fertile	No overt visible phenotypes	Viable	Female fertile	No overt visible phenotypes	31
Taf3A	FBal0400120	Truncation	Lethal			Lethal			45
Taf3F	FBal0406200	In-frame deletion	Viable	Female fertile	No overt visible phenotypes	Viable	Female fertile	No overt visible phenotypes	45
TdgC	FBal0404801	Truncation	Viable	Female fertile	No overt visible phenotypes	Viable	Female fertile	No overt visible phenotypes	50
TdgD		Truncation	Viable	Female fertile	No overt visible phenotypes	Viable	Female fertile	No overt visible phenotypes	50
TdgF	FBal0405972	Truncation	Viable	Female fertile	No overt visible phenotypes	Viable	Female fertile	No overt visible phenotypes	50
TdgI	FBal0406201	In-frame deletion	Viable	Female fertile	No overt visible phenotypes	Viable	Female fertile	No overt visible phenotypes	50
toyA	FBal0404797	Truncation	Lethal			Lethal			86
toyB	FBal0406209	In-frame deletion	Lethal			Lethal			86
toyC	FBal0400121	Truncation	Lethal			Lethal			86
ukarD	FBal0406211	In-frame deletion	Viable	Female fertile	No overt visible phenotypes	Viable	Female fertile	No overt visible phenotypes	99
unc-13C	FBal0406208	In-frame deletion	Viable	Female fertile	No overt visible phenotypes	Viable	Female fertile	No overt visible phenotypes	76
yellow-hA	FBal0397357	Truncation	Viable	Female fertile	No overt visible phenotypes	Viable	Female fertile	No overt visible phenotypes	24
yellow-hD	FBal0404787	Truncation	Viable	Female fertile	No overt visible phenotypes	Viable	Female fertile	No overt visible phenotypes	24
zfh23A		Truncation	Lethal			Lethal			49
zfh251A	FBal0392552	In-frame deletion	Lethal			Lethal			49
zfh2A	FBal0405973	Truncation	Lethal			Lethal			49
zfh2D	FBal0404792	Truncation	Lethal			Lethal			49
ZyxD		Truncation	Lethal			Viable	Female fertile	No overt visible phenotypes	93
aFlyBase IDs have not yet been assigned to some alleles.
bSome escapers may be present for mutations with lethal phenotypes
cThis column may be used to sort alleles/rows by the cytological order of the genes mutated (see Supplementary Table 1)
