# Supplementary material for: A new Drosophila melanogaster research resource: CRISPR-induced mutations for clonal analysis of fourth chromosome genes
Source: G3 (Bethesda). 2025 Jan 13;15(3):jkaf006. doi: 10.1093/g3journal/jkaf006 (PMC11917476; doi:10.1093/g3journal/jkaf006)
Supplement: jkaf006_Supplementary_Data [file jkaf006_supplementary_data.zip › Supplementary_Table_11_G3-2024-405535.xlsx]

## Sheet: Supplementary Table 11
Supplementary Table 11. Evidence for loss-of-function phenotypes of fourth chromosome genes
Gene	FlyBase ID	Type	Phenotypes	Evidence for phenotypes from previous publicationsa	Evidence for phenotypes from this study	Cytological orderb
Protein-coding genes
4E-T	FBgn0052016	Protein coding	Viable, female fertile, no overt visible phenotypes		Hemizygotes for the truncation alleles 4E-TA or 4E-TD showed no obvious phenotypes.	81
Abcd1	FBgn0039890	Protein coding	Viable, female fertile, no overt visible phenotypes		Hemizygotes for the truncation allele Abcd1A showed no obvious phenotypes.	19
Actbeta	FBgn0024913	Protein coding	Lethality	Zhu et al. (2008) showed that an Actbeta truncation allele was homozygous lethal.	Hemizygotes for the truncation allele ActbetaB are lethal.	95
Ank	FBgn0011747	Protein coding	Viable, female fertile, no overt visible phenotypes		Homozygotes for the coding-exon insertion Mi{ET1}AnkMB09683 (Bellen et al., 2011) show no obvious phenotypes. Hemizygotes for the truncation allele AnkA showed no obvious phenotypes.	10
anne	FBgn0052000	Protein coding	Lethality		Hemizygotes for the TI{CRIMIC.TG4.1}anneCR70036-TG4.1 insertion (Kanca et al., 2022) or the truncation alleles anneB, anneD and anneE are lethal.	11
apolpp	FBgn0087002	Protein coding	Lethality	apolpp null alleles are recessive lethal (Tanaka et al., 2021).	Hemizygotes for the truncation allele apolppB or the in-frame deletion allele apolppJ are homozygous lethal.	94
Arf4	FBgn0013749	Protein coding	Lethality		Hemizygotes for the TI{KozakGAL4}Arf4CR71015-KO-kG4 (Kanca et al., 2022) insertion or the truncation allele Arf4A are lethal.	98
Arl4	FBgn0039889	Protein coding	Unknown			17
Asator	FBgn0039908	Protein coding	Lethality	Qi et al. (2009) showed that an intragenic deletion allele of Asator was recessive lethal.		48
ATPsynbeta	FBgn0010217	Protein coding	Lethality		Hemizygotes for the P{SUPor-P}ATPsynbetaKG07618 insertion (Bellen et al., 2004) or the truncation allele ATPsynbetaC are lethal.	91
bt	FBgn0005666	Protein coding	Lethality	Ayme-Southgate et al. (1995) identified lethal bt mutations molecularly.	Hemizygotes for the truncation allele btA are lethal.	69
Cadps	FBgn0053653	Protein coding	Lethality	Renden et al. (2001) showed a null Cadps allele was embryonic lethal.	Hemizygotes for the Mi{DH.1}CadpsMI05877-DH.GT-TG4.1 insertion (Stinchfield et al., 2024), the coding-exon Mi{MIC}CadpsMI08448 insertion (Nagarkar-Jaiswal et al., 2015), the truncation allele CadpsB and the molecularly uncharacterized allele CadpsG are lethal.	107
Cals	FBgn0039928	Protein coding	Unknown			97
CaMKI	FBgn0016126	Protein coding	Viable, female fertile, no overt visible phenotypes		Hemizygotes for the truncation alleles CaMKIF or CaMKII showed no obvious phenotypes.	44
CaMKII	FBgn0264607	Protein coding	Lethality	Johnson et al. (2002) documented that a CaMKII mutation was recessive lethal.		92
CG1674	FBgn0039897	Protein coding	Viable, female fertile, no overt visible phenotypes		Hemizygotes for the truncation allele CG1674E showed no obvious phenotypes.	26
CG1909	FBgn0039911	Protein coding	Viable, female fertile, no overt visible phenotypes		Hemizygotes for the truncation allele CG1909B showed no obvious phenotypes.	55
CG11360	FBgn0039920	Protein coding	Viable, female fertile, no overt visible phenotypes		Hemizygotes for the truncation allele CG11360D showed no obvious phenotypes.	66
CG31997	FBgn0051997	Protein coding	Unknown			14
CG31998	FBgn0051998	Protein coding	Lethality		Hemizygotes for the Mi{MIC}CG31998MI02727 or Mi{MIC}CG31998MI06163 insertions (Nagarkar-Jaiswal et al., 2015) or the truncation alleles CG31998A, CG31998C or CG31998D are lethal.	21
CG31999	FBgn0051999	Protein coding	Unknown			23
CG32006	FBgn0052006	Protein coding	Lethality		Hemizygotes for the TI{SA-KozakGAL4}CG32006CR70476-kG4 insertion (Kanca et al., 2022) are lethal.	13
CG32017	FBgn0052017	Protein coding	Viable, female fertile, no overt visible phenotypes		Hemizygotes for the truncation alleles CG32017E or CG32017K showed no obvious phenotypes.	100
CG33521	FBgn0250819	Protein coding	Viable, female fertile, no overt visible phenotypes		Hemizygotes for the truncation allele CG33521C showed no obvious phenotypes.	103
CG33941	FBgn0262731	Protein coding	Viable, female fertile, no overt visible phenotypes		Homozygotes for the coding-exon insertions PBac{RB}CG33941e02647 or P{XP}CG33941d09357 (Thibault et al., 2004) show no obvious phenotypes.	47
CG33978	FBgn0053978	Protein coding	Lethality		Homozygotes and hemizygotes for the coding-exon insertions Mi{MIC}CG33978MI08362 and Mi{MIC}CG33978MI03508 (Nagarkar-Jaiswal et al., 2015) are lethal. Hemizygotes for the insertion TI{CRIMIC.TG4.1}CG33978CR70478-TG4.1 and the truncation mutation CG33978B are lethal.	15
CG46466	FBgn0287597	Protein coding	Unknown			64
ci	FBgn0004859	Protein coding	Lethality	Locke et al. (1994) mapped recessive lethal ci mutations map to the ci gene.	Hemizygotes for the truncation allele ciC are lethal.	5
Crk	FBgn0024811	Protein coding	Lethality	Ishimaru et al. (2004) and Spracklen et al. (2019) showed that loss-of-function Crk alleles are recessive lethal.	Hemizygotes for the truncation allele CrkE are lethal.	22
dati	FBgn0262636	Protein coding	Lethality with uncoordinated escapers	Schinaman et al. (2014) showed that datiKG02689 and datiKG01667 are recessive lethal; escapers are uncoordinated & female sterile.		37
dpr7	FBgn0053481	Protein coding	Viable, female fertile, no overt visible phenotypes		Homozygotes and hemizygotes for the coding-exon insertion Mi{MIC}dpr7MI07186 (Nagarkar-Jaiswal et al., 2015) show no obvious phenotypes.	27
Dyrk3	FBgn0027101	Protein coding	Lethality		Hemizygotes for the molecularly uncharacterized alleles Dyrk3A, Dyrk3B or Dyrk3C are recessive lethal.	106
eIF4G1	FBgn0023213	Protein coding	Lethality		Hemizygotes for the Mi{Trojan-GAL4.0}eIF4G1MI05019-TG4.0 insertion (Lee et al., 2018) or the truncation alleles eIF4G1B or eIF4G1E are lethal.	79
Ekar	FBgn0039916	Protein coding	Viable, female fertile, no overt visible phenotypes	Hu et al. (2015) showed that homozygotes of the null EkarMB00001 allele are viable, but have neurophysiological defects.	Homozygotes and hemizygotes for EkarMB00001 (Bellen et al., 2011) are viable and fertile and show no obvious visible phenotypes.	62
Eph	FBgn0025936	Protein coding	Viable, female fertile, no overt visible phenotypes	Boyle et al. (2006) showed that a null Eph allele was homozygous viable and fertile.	Hemizygotes for the truncation alleles EphA, EphG or EphI showed no obvious phenotypes.	58
Ephrin	FBgn0040324	Protein coding	Viable, female fertile, no overt visible phenotypes		Hemizygotes for the truncation allele EphrinA showed no obvious phenotypes.	54
ey	FBgn0005558	Protein coding	Reduced or absent eyes, reduced viability	Quiring et al. (1994) showed that homozygotes for loss-of-function ey mutations have small eyes. Callaerts et al. (2001) showed homozygous and hemizygous null ey alleles lead to reduced, but not complete lethality.	Hemizygotes for the truncation alleles eyA and eyB are mostly lethal. Escapers have reduced eyes.	68
fd102C	FBgn0039937	Protein coding	Viable, female fertile, no overt visible phenotypes		Homozygotes and hemizygotes for the intragenic deletion TI{KozakGAL4}fd102CCR70946-KO-kG4 (Kanca et al., 2022) and hemizygotes for the truncation allele fd102CD showed no obvious phenotypes.	73
fuss	FBgn0039932	Protein coding	Viable, female fertile, no overt visible phenotypes	Takaesu et al. (2012) showed that a multigene deletion encompassing fuss is homozygous viable. Rass et al. (2019) showed that the intragenic deletion fussdelDS is homozygous viable.		84
Gat	FBgn0039915	Protein coding	Lethality	Stork et al. (2014) showed that the intragenic deletion Gat22-1 is embryonic lethal.		61
gw	FBgn0051992	Protein coding	Lethality	Schneider et al. (2006) showed that the truncation allele gw1 is zygotic lethal.	Hemizygotes for the insertion TI{CRIMIC.TG4.0}gwCR70482-TG4.0 (Kanca et al., 2022) are lethal.	63
Gyf	FBgn0039936	Protein coding	Viable, female fertile, no overt visible phenotypes	Kim et al. (2015) showed adults homozygotes for the null, coding-exon insertion Mi{MIC}GyfMI00455 are viable, but short-lived.	Hemizygotes for GyfMI00455 (Nagarkar-Jaiswal et al., 2015) and the truncation alleles GyfB and GyfF are viable and female fertile and show no obvious visible phenotypes.	75
Hcf	FBgn0039904	Protein coding	Reduced viability, female sterility	Rodriguez-Jato et al. (2011) showed that homozygotes for a Hcf intragenic deletion are female sterile and have reduced viability.	Hemizygotes for the truncation allele HcfC are lethal.	36
JYalpha	FBgn0267363	Protein coding	Male sterility	Masly et al. (2006) showed that disruption of Jyalpha results in male sterility.	Hemizygotes for the truncation alleles JYalphaI or JYalphaP are recessive male sterile.	1
Kif3C	FBgn0039925	Protein coding	Lethality		Hemizygotes for the internal deletion allele Kif3CA are lethal.	101
lgs	FBgn0039907	Protein coding	Lethality	Kramps et al. (2002) showed that lgs point mutations are recessive lethal.		43
mav	FBgn0039914	Protein coding	Viable, female fertile, no overt visible phenotypes	Hoyer et al. (2018) showed the intragenic deletion mavko is homozygous viable and fertile.	Hemizygotes for the truncation alleles mavB or mavD showed no obvious phenotypes.	59
MED26	FBgn0039923	Protein coding	Lethality	Marr et al. (2014) showed that the coding-exon insertion Mi{ET1}MED26MB00704 and imprecise-excision derivatives are recessive lethal.		71
mGluR	FBgn0019985	Protein coding	Viable, female fertile, no overt visible phenotypes	Bogdanik et al. (2004) showed the intragenic deletion mGluR112b is homozygous viable and fertile.	Hemizygotes for the truncation alleles mGluRA, mGluRB, mGluRC or mGluRE showed no obvious phenotypes.	80
Mitf	FBgn0263112	Protein coding	Lethality	Zhang et al. (2015) shows that Mitf loss-of-function mutations are recessive lethal.	Hemizygotes for the molecularly uncharacterized alleles MitfA and MitfC alleles are lethal.	105
Mpv17	FBgn0039930	Protein coding	Viable, female fertile, no overt visible phenotypes	Corrà et al. (2023) showed that homozygotes for a null Mpv17 allele are viable, but have altered energy metabolism.	Individuals carrying both Df(4)CRIMIC-CR70944 (Kanca et al., 2022), which deletes both Mpv17 and asRNA:CR44031, and other deletions for the region are viable, female fertile and show no obvious phenotypes.	89
myo	FBgn0026199	Protein coding	Lethality		Hemizygotes for the TI{CRIMIC.TG4.1}myoCR02262-TG4.1 insertion (Kanca et al., 2022) or the truncation allele myoC are lethal.	67
ND-49	FBgn0039909	Protein coding	Unknown			53
NfI	FBgn0042696	Protein coding	Viable, female fertile, no overt visible phenotypes		Hemizygotes for the truncation alleles NfIA, NfIB, NfIC, NfID and NfIE show no obvious phenotypes.	29
onecut	FBgn0028996	Protein coding	Lethality	Boyle et al. (2006) showed that loss-of-function onecut alleles removing upstream regulatory sequences and the transcription start site are recessive lethal.	Homozygotes and hemizygotes for onecutG, onecutH and onecutI show no obvious phenotypes even though the mutations should result in onecut proteins being truncated to 11% of their normal length. We do not understand the disagreement between our results and those of Boyle et al. (2006). Perhaps differences in genetic background determine the viability versus lethality of onecut loss-of-function all…	57
pan	FBgn0085432	Protein coding	Lethality	van de Wetering et al. (1997), Brunner et al. (1997) and Kronhamn & Rasmuson-Lestander (1999) showed that loss-of-function pan alleles are recessive lethal.	Hemizygotes for the truncation alleles panF or panI are lethal.	9
pho	FBgn0002521	Protein coding	Lethality	Brown et al. (1998) showed that loss-of-function pho alleles are recessive lethal.	Hemizygotes for the truncation allele phoF are lethal.	102
PIP4K	FBgn0039924	Protein coding	Viable, but low body weight and delayed development.	Gupta et al. (2013) showed that homozygotes for a null PIP4K allele have low body weight and delayed development (relative viability was not stated, but is presumably reduced).	Hemizygotes for the TI{CRIMIC.TG4.0}PIP4KCR70484-TG4.0 insertion (Kanca et al., 2022) are lethal.	104
PlexA	FBgn0025741	Protein coding	Lethality		Hemizygotes for the Mi{ET1}PlexAMB09499 (Bellen et al., 2011) insertion are lethal.	87
PlexB	FBgn0025740	Protein coding	Lethality	Ayoob et al. (2006) showed that the P{SUPor-P}PlexBKG00878 insertion is homozygous semilethal and hemizygous lethal.	Hemizygotes for the Mi{DH.1}PlexBMI15559-DH.PT-GFSTF.1 insertion (Stinchfield et al., 2024) are lethal.	2
PMCA	FBgn0259214	Protein coding	Lethality		Hemizygotes for the Mi{MIC}PMCAMI12515 (Nagarkar-Jaiswal et al., 2015) or Mi{Trojan-GAL4.2}PMCAMI12515-TG4.2 (Lee et al., 2018) insertions or the truncation allele PMCAD are lethal.	35
Polr1G	FBgn0039929	Protein coding	Viable, female fertile, no overt visible phenotypes		Hemizygotes for the intragenic deletion TI{KozakGAL4}Polr1GCR70943-KO-kG4 (Kanca et al., 2022) showed no obvious phenotypes.	90
Pur-alpha	FBgn0022361	Protein coding	Viable, female fertile, no overt visible phenotypes		Homozygotes and hemizygotes for the intragenic deletion Pur-alphaCR71382-KO-kG4 (Kanca et al., 2022) and hemizygotes for the truncation allele Pur-alphaB showed no obvious phenotypes.	52
Rad23	FBgn0026777	Protein coding	Viable, female fertile, no overt visible phenotypes		Hemizygotes for the truncation alleles Rad233, Rad236 or Rad238 showed no obvious phenotypes.	32
RhoGAP102A	FBgn0259216	Protein coding	Viable, female fertile, no overt visible phenotypes		Hemizygotes for the truncation alleles RhoGap102AA or RhoGap102AE showed no obvious phenotypes.	28
Rnf11	FBgn0052850	Protein coding	Viable, female fertile, no overt visible phenotypes		Hemizygotes for the truncation alleles Rnf11A, Rnf11E or Rnf11F showed no obvious phenotypes.	34
RpS3A	FBgn0017545	Protein coding	Haploinsufficient Minute, recessive lethality	Hochman et al. (1964) showed that the Minute mutation RpS3A57g is homozygous and hemizygous lethal. Kronhamn and Rasmuson-Lestander (1999) showed that RpS3A57g is a transposon insertion upstream of RpS3A.		7
Slip1	FBgn0024728	Protein coding	Unknown			65
Sox102F	FBgn0039938	Protein coding	Viable, female fertile, no overt visible phenotypes	Li et al. (2017) showed that RNAi-mediated silencing of Sox102F leads to a variety of morphological, physiological and behavioral defects as well as neurodegeneration, but not full lethality or female sterility.	Hemizygotes for the truncation allele Sox102FC were homozygous viable and female fertile and showed no obvious phenotypes.	72
sv	FBgn0005561	Protein coding	Lethality	Kavaler et al. (1999) showed that strong loss-of-function sv alleles are recessive lethal.	Hemizygotes for the truncation allele svB or the internal deletion allele svF are lethal.	96
Syt7	FBgn0039900	Protein coding	Viable, female fertile, no overt visible phenotypes	Guan et al. (2020) saw no obvious phenotypes in Syt7 null mutants.	Hemizygotes for the truncation allele Syt7B showed no obvious phenotypes	31
Taf3	FBgn0026262	Protein coding	Lethality	Prince et al. (2008) showed that the intragenic deletions Taf33 and Taf34 are late embryonic lethals.	Hemizygotes for the truncation allele Taf3A are lethal.	45
Tdg	FBgn0026869	Protein coding	Viable, female fertile, no overt visible phenotypes		Hemizygotes for the truncation alleles TdgC, TdgD or TdgF showed no obvious phenotypes.	50
toy	FBgn0019650	Protein coding	Lethality	Kronhamn et al. (2002) showed that deletion of toy coding sequences results in lethality.	Hemizygotes for the truncation alleles toyA or toyC are lethal.	86
ukar	FBgn0039927	Protein coding	Viable, female fertile, no overt visible phenotypes	Nguyen et al. (2024) showed that homozygotes for a null ukar allele are viable and fertile, but have mild locomotory defects.		99
unc-13	FBgn0025726	Protein coding	Lethality	Aravamudan et al. (1999) showed that unc-13P84200 is a null, embryonic-lethal mutation.		76
yellow-h	FBgn0039896	Protein coding	Viable, female fertile, no overt visible phenotypes		Hemizygotes for the truncation alleles yellow-hA or yellow-hD show no obvious phenotypes.	24
zfh2	FBgn0004607	Protein coding	Lethality	Guntur et al. (2021) showed that zfh2vii-2, which deletes a zfh2 upstream regulatory region, is embryonic lethal.	Hemizygotes for the truncation alleles zfh2A, zfh2D and zfh23A and the in-frame deletion allele zfh251A are lethal.	49
Zip102B	FBgn0039902	Protein coding	Viable, female fertile, no overt visible phenotypes		Hemizygotes for the intragenic deletion Zip102BCR70486-KO-TG4.0 (Kanca et al., 2022) show no obvious phenotypes.	33
Zyx	FBgn0011642	Protein coding	Viable, female fertile, no overt visible phenotypes	Gaspar et al. (2015) showed that the truncation allele ZyxDelta41 resulted in no antibody-detectable protein and small, fertile adults.	Hemizygotes for the truncation allele ZyxD showed no obvious phenotypes.	93						0
Noncoding RNA genes
asRNA:CR43425	FBgn0263344	Noncoding RNA	Unknown			77
asRNA:CR43957	FBgn0264617	Noncoding RNA	Unknown			6
asRNA:CR44027	FBgn0264819	Noncoding RNA	Unknown			39
asRNA:CR44029	FBgn0264821	Noncoding RNA	Unknown			78
asRNA:CR44030	FBgn0264822	Noncoding RNA	Unknown			83
asRNA:CR44031	FBgn0264823	Noncoding RNA	Viable, female fertile, no overt visible phenotypes		Individuals carrying both Df(4)CRIMIC-CR70944 (Kanca et al., 2022), which deletes both Mpv17 and asRNA:CR44031, and other deletions for the region are viable, female fertile and show no obvious phenotypes.	88
asRNA:CR45124	FBgn0266617	Noncoding RNA	Unknown			3
asRNA:CR45126	FBgn0266619	Noncoding RNA	Unknown			46
asRNA:CR45198	FBgn0266725	Noncoding RNA	Unknown			16
asRNA:CR46065	FBgn0267734	Noncoding RNA	Unknown			25
lncRNA:CR43437	FBgn0263385	Noncoding RNA	Unknown			41
lncRNA:CR43956	FBgn0264616	Noncoding RNA	Unknown			12
lncRNA:CR43958	FBgn0264618	Noncoding RNA	Unknown			51
lncRNA:CR44023	FBgn0264793	Noncoding RNA	Unknown			30
lncRNA:CR44024	FBgn0264794	Noncoding RNA	Unknown			42
lncRNA:CR44440	FBgn0265633	Noncoding RNA	Unknown			4
lncRNA:CR44441	FBgn0265634	Noncoding RNA	Unknown			20
lncRNA:CR45123	FBgn0266616	Noncoding RNA	Unknown			74
lncRNA:CR45125	FBgn0266618	Noncoding RNA	Unknown			38
lncRNA:CR45199	FBgn0266726	Noncoding RNA	Unknown			56
lncRNA:CR45200	FBgn0266727	Noncoding RNA	Unknown			70
lncRNA:CR45201	FBgn0266728	Noncoding RNA	Unknown			82
lncRNA:CR46488	FBgn0287619	Noncoding RNA	Unknown			18
lncRNA:sphinx	FBgn0083990	Noncoding RNA	Male behavioral defects	Dai et al. (2008) showed that homozygotes for the null allele lncRNA:sphinx720RW are viable and fertile and have no obvious morphological defects, but homozygous males have abnormal mating behaviors.		85
mir-954	FBgn0262302	Noncoding RNA	Unknown			60
mir-9385	FBgn0283557	Noncoding RNA	Unknown			40
snoRNA:CD68	FBgn0263851	Noncoding RNA	Unknown			8
aWe have attempted to identify the first publications associating loss-of-function mutations with molecularly defined genes.
bThis column may be used to sort row/genes by cytological order (see Supplementary Table 1)
References
Aravamudan, B., T. Fergestad, W. S. Davis, C. K. Rodesch and K. Broadie, 1999 Drosophila UNC-13 is essential for synaptic transmission. Nat Neurosci 2: 965-971.
Ayme-Southgate, A., R. Southgate, J. Saide, G. M. Benian and M. L. Pardue, 1995 Both synchronous and asynchronous muscle isoforms of projectin (the Drosophila bent locus product) contain functional kinase domains. J Cell Biol 128: 393-403.
Ayoob, J. C., J. R. Terman and A. L. Kolodkin, 2006 Drosophila Plexin B is a Sema-2a receptor required for axon guidance. Development 133: 2125-2135.
Bellen, H. J., R. W. Levis, G. Liao, Y. He, J. W. Carlson et al., 2004 The BDGP gene disruption project: single transposon insertions associated with 40% of Drosophila genes. Genetics 167: 761-781.
Bellen, H. J., R. W. Levis, Y. He, J. W. Carlson, M. Evans-Holm et al., 2011 The Drosophila gene disruption project: progress using transposons with distinctive site specificities. Genetics 188: 731-743.
Bogdanik, L., R. Mohrmann, A. Ramaekers, J. Bockaert, Y. Grau et al., 2004 The Drosophila metabotropic glutamate receptor DmGluRA regulates activity-dependent synaptic facilitation and fine synaptic morphology. J Neurosci 24: 9105-9116.
Boyle, M., A. Nighorn and J. B. Thomas, 2006 Drosophila Eph receptor guides specific axon branches of mushroom body neurons. Development 133: 1845-1854.
Brown, J. L., D. Mucci, M. Whiteley, M. L. Dirksen and J. A. Kassis, 1998 The Drosophila Polycomb group gene pleiohomeotic encodes a DNA binding protein with homology to the transcription factor YY1. Mol Cell 1: 1057-1064.
Brunner, E., O. Peter, L. Schweizer and K. Basler, 1997 pangolin encodes a Lef-1 homologue that acts downstream of Armadillo to transduce the Wingless signal in Drosophila. Nature 385: 829-833.
Callaerts, P., S. Leng, J. Clements, C. Benassayag, D. Cribbs et al., 2001 Drosophila Pax-6/eyeless is essential for normal adult brain structure and function. J Neurobiol 46: 73-88.
Corra, S., V. Checchetto, M. Brischigliaro, C. Rampazzo, E. Bottani et al., 2023 Drosophila Mpv17 forms an ion channel and regulates energy metabolism. iScience 26: 107955.
Dai, H., Y. Chen, S. Chen, Q. Mao, D. Kennedy et al., 2008 The evolution of courtship behaviors through the origination of a new gene in Drosophila. Proc Natl Acad Sci U S A 105: 7478-7483.
Gaspar, P., M. V. Holder, B. L. Aerne, F. Janody and N. Tapon, 2015 Zyxin antagonizes the FERM protein expanded to couple F-actin and Yorkie-dependent organ growth. Curr Biol 25: 679-689.
Guan, Z., M. C. Quinones-Frias, Y. Akbergenova and J. T. Littleton, 2020 Drosophila Synaptotagmin 7 negatively regulates synaptic vesicle release and replenishment in a dosage-dependent manner. Elife 9: 55443.
Guntur, A. R., A. Venkatanarayan, S. Gangula and M. J. Lundell, 2021 Zfh-2 facilitates Notch-induced apoptosis in the CNS and appendages of Drosophila melanogaster. Dev Biol 475: 65-79.
Hochman, B., H. Gloor and M. M. Green, 1964 Analysis of chromosome 4 in Drosophila melanogaster. I. Spontaneous and X-ray-induced lethals. Genetica 35: 109-126.
Hoyer, N., P. Zielke, C. Hu, M. Petersen, K. Sauter et al., 2018 Ret and Substrate-Derived TGF-beta Maverick Regulate Space-Filling Dendrite Growth in Drosophila Sensory Neurons. Cell Rep 24: 2261-2272 e2265.
Hu, W., T. Wang, X. Wang and J. Han, 2015 Ih channels control feedback regulation from amacrine cells to photoreceptors. PLoS Biol 13: e1002115.
Ishimaru, S., R. Ueda, Y. Hinohara, M. Ohtani and H. Hanafusa, 2004 PVR plays a critical role via JNK activation in thorax closure during Drosophila metamorphosis. EMBO J 23: 3984-3994.
Johnson, E., T. Sherry, J. Ringo and H. Dowse, 2002 Modulation of the cardiac pacemaker of Drosophila: cellular mechanisms. J Comp Physiol B 172: 227-236.
Kanca, O., J. Zirin, Y. Hu, B. Tepe, D. Dutta et al., 2022 An expanded toolkit for Drosophila gene tagging using synthesized homology donor constructs for CRISPR-mediated homologous recombination. Elife 11: e76077.
Kavaler, J., W. Fu, H. Duan, M. Noll and J. W. Posakony, 1999 An essential role for the Drosophila Pax2 homolog in the differentiation of adult sensory organs. Development 126: 2261-2272.
Kim, M., I. Semple, B. Kim, A. Kiers, S. Nam et al., 2015 Drosophila Gyf/GRB10 interacting GYF protein is an autophagy regulator that controls neuron and muscle homeostasis. Autophagy 11: 1358-1372.
Kramps, T., O. Peter, E. Brunner, D. Nellen, B. Froesch et al., 2002 Wnt/wingless signaling requires BCL9/legless-mediated recruitment of pygopus to the nuclear beta-catenin-TCF complex. Cell 109: 47-60.
Kronhamn, J., E. Frei, M. Daube, R. Jiao, Y. Shi et al., 2002 Headless flies produced by mutations in the paralogous Pax6 genes eyeless and twin of eyeless. Development 129: 1015-1026.
Kronhamn, J., and A. Rasmuson-Lestander, 1999 Genetic organization of the ci-M-pan region on chromosome IV in Drosophila melanogaster. Genome 42: 1144-1149.
Lee, P. T., J. Zirin, O. Kanca, W. W. Lin, K. L. Schulze et al., 2018 A gene-specific T2A-GAL4 library for Drosophila. Elife 7: e35574.
Li, A., B. Hooli, K. Mullin, R. E. Tate, A. Bubnys et al., 2017 Silencing of the Drosophila ortholog of SOX5 leads to abnormal neuronal development and behavioral impairment. Hum Mol Genet 26: 1472-1482.
Locke, J., and K. D. Tartof, 1994 Molecular analysis of cubitus interruptus (ci) mutations suggests an explanation for the unusual ci position effects. Mol Gen Genet 243: 234-243.
Marr, S. K., J. T. Lis, J. E. Treisman and M. T. Marr, 2014 The metazoan-specific mediator subunit 26 (Med26) is essential for viability and is found at both active genes and pericentric heterochromatin in Drosophila melanogaster. Mol. Cell. Biol. 34: 2710–2720.
Masly, J. P., C. D. Jones, M. A. Noor, J. Locke and H. A. Orr, 2006 Gene transposition as a cause of hybrid sterility in Drosophila. Science 313: 1448-1450.
Nagarkar-Jaiswal, S., P. T. Lee, M. E. Campbell, K. Chen, S. Anguiano-Zarate et al., 2015 A library of MiMICs allows tagging of genes and reversible, spatial and temporal knockdown of proteins in Drosophila. Elife 4: e05338.
Nguyen, T. H., R. Vicidomini, S. D. Choudhury, T. H. Han, D. Maric et al., 2024 scRNA-seq data from the larval Drosophila ventral cord provides a resource for studying motor systems function and development. Dev Cell 59: 1210-1230 e1219.
Prince, F., T. Katsuyama, Y. Oshima, S. Plaza, D. Resendez-Perez et al., 2008 The YPWM motif links Antennapedia to the basal transcriptional machinery. Development 135: 1669-1679.
Qi, H., C. Yao, W. Cai, J. Girton, K. M. Johansen et al., 2009 Asator, a tau-tubulin kinase homolog in Drosophila localizes to the mitotic spindle. Dev Dyn 238: 3248-3256.
Quiring, R., U. Walldorf, U. Kloter and W. J. Gehring, 1994 Homology of the eyeless gene of Drosophila to the Small eye gene in mice and Aniridia in humans. Science 265: 785-789.
Rass, M., S. Oestreich, S. Guetter, S. Fischer and S. Schneuwly, 2019 The Drosophila fussel gene is required for bitter gustatory neuron differentiation acting within an Rpd3 dependent chromatin modifying complex. PLoS Genet 15: e1007940.
Renden, R., B. Berwin, W. Davis, K. Ann, C. T. Chin et al., 2001 Drosophila CAPS is an essential gene that regulates dense-core vesicle release and synaptic vesicle fusion. Neuron 31: 421-437.
Rodriguez-Jato, S., A. Busturia and W. Herr, 2011 Drosophila melanogaster dHCF interacts with both PcG and TrxG epigenetic regulators. PLoS One 6: e27479.
Schinaman, J. M., R. L. Giesey, C. M. Mizutani, T. Lukacsovich and R. Sousa-Neves, 2014 The KRUPPEL-like transcription factor DATILOGRAFO is required in specific cholinergic neurons for sexual receptivity in Drosophila females. PLoS Biol 12: e1001964.
Schneider, M. D., N. Najand, S. Chaker, J. M. Pare, J. Haskins et al., 2006 Gawky is a component of cytoplasmic mRNA processing bodies required for early Drosophila development. J Cell Biol 174: 349-358.
Spracklen, A. J., E. M. Thornton-Kolbe, A. N. Bonner, A. Florea, P. J. Compton et al., 2019 The Crk adapter protein is essential for Drosophila embryogenesis, where it regulates multiple actin-dependent morphogenic events. Mol Biol Cell 30: 2399-2421.
Stinchfield, M. J., B. P. Weasner, B. M. Weasner, D. Zhitomersky, J. P. Kumar et al., 2024 Fourth Chromosome Resource Project: a comprehensive resource for genetic analysis in Drosophila that includes humanized stocks. Genetics 226: iyad201.
Stork, T., A. Sheehan, O. E. Tasdemir-Yilmaz and M. R. Freeman, 2014 Neuron-glia interactions through the Heartless FGF receptor signaling pathway mediate morphogenesis of Drosophila astrocytes. Neuron 83: 388-403.
Takaesu, N. T., M. J. Stinchfield, K. Shimizu, M. Arase, J. C. Quijano et al., 2012 Drosophila CORL is required for Smad2-mediated activation of Ecdysone Receptor expression in the mushroom body. Development 139: 3392-3401.
Tanaka, T., N. Tani and A. Nakamura, 2021 Receptor-mediated yolk uptake is required for oskar mRNA localization and cortical anchorage of germ plasm components in the Drosophila oocyte. PLoS Biol 19: e3001183.
Thibault, S. T., M. A. Singer, W. Y. Miyazaki, B. Milash, N. A. Dompe et al., 2004 A complementary transposon tool kit for Drosophila melanogaster using P and piggyBac. Nature Genetics 36: 283-287.
van de Wetering, M., R. Cavallo, D. Dooijes, M. van Beest, J. van Es et al., 1997 Armadillo coactivates transcription driven by the product of the Drosophila segment polarity gene dTCF. Cell 88: 789-799.
Zhang, T., Q. Zhou, M. H. Ogmundsdottir, K. Moller, R. Siddaway et al., 2015 Mitf is a master regulator of the v-ATPase, forming a control module for cellular homeostasis with v-ATPase and TORC1. J Cell Sci 128: 2938-2950.
Zhu, C. C., J. Q. Boone, P. A. Jensen, S. Hanna, L. Podemski et al., 2008 Drosophila Activin- and the Activin-like product Dawdle function redundantly to regulate proliferation in the larval brain. Development 135: 513-521.
