# Supplementary material for: A new Drosophila melanogaster research resource: CRISPR-induced mutations for clonal analysis of fourth chromosome genes
Source: G3 (Bethesda). 2025 Jan 13;15(3):jkaf006. doi: 10.1093/g3journal/jkaf006 (PMC11917476; doi:10.1093/g3journal/jkaf006)
Supplement: jkaf006_Supplementary_Data [file jkaf006_supplementary_data.zip › Supplementary_Table_12_G3-2024-405535.xlsx]

## Sheet: Supplementary Table 12
Supplementary Table 12. Crosses to look for off-target mutations on mutagenized fourth chromosomes
Allele on mutagenized chromosomea				Deletions and mutations testing as many nontarget genes as possibleb			Phenotype			Cytological orderc
Allele	FlyBase ID	Bloomington RRID	Kyoto RRID	Deletion or mutation	FlyBase ID	Stock RRID	Viability	Fertility	Adult morphology
ActbetaB	FBal0405952	RRID:BDSC_605781	Not yet available	JYalphaCR70483-TG4.0	FBal0386736	RRID:BDSC_97185	Viable	Female fertile. Male fertile.	No overt visible phenotypes	95
ActbetaB	FBal0405952	RRID:BDSC_605781	Not yet available	PlexBKG00878	FBal0216740	RRID:BDSC_14579	Viable	Female fertile	No overt visible phenotypes	95
ActbetaB	FBal0405952	RRID:BDSC_605781	Not yet available	PlexBMI15559-DH.GT-TG4.1	FBal0371037	RRID:BDSC_93694	Viable	Female fertile	No overt visible phenotypes	95
ActbetaB	FBal0405952	RRID:BDSC_605781	Not yet available	Df(4)M101-63a	FBab0002961	RRID:BDSC_1082	Viable	Female fertile	No overt visible phenotypes	95
ActbetaB	FBal0405952	RRID:BDSC_605781	Not yet available	Df(4)ED6366	FBab0037590	RRID:BDSC_8067	Viable	Female fertile	No overt visible phenotypes	95
ActbetaB	FBal0405952	RRID:BDSC_605781	Not yet available	Df(4)ED6369	FBab0037593	RRID:BDSC_9422	Viable	Female fertile	No overt visible phenotypes	95
ActbetaB	FBal0405952	RRID:BDSC_605781	Not yet available	Df(4)5-M244	FBab0046981	RRID:BDSC_84133	Viable	Female fertile	No overt visible phenotypes	95
ActbetaB	FBal0405952	RRID:BDSC_605781	Not yet available	Df(4)5-M263	FBab0046980	RRID:BDSC_84136	Viable	Female fertile	No overt visible phenotypes	95
ActbetaB	FBal0405952	RRID:BDSC_605781	Not yet available	Df(4)ED6380	FBab0037604	RRID:DGGR_150529	Viable	Female fertile	No overt visible phenotypes	95
ActbetaB	FBal0405952	RRID:BDSC_605781	Not yet available	Df(4)ED6382	FBab0037606	RRID:DGGR_150531	Viable	Female fertile	No overt visible phenotypes	95
ActbetaB	FBal0405952	RRID:BDSC_605781	Not yet available	Df(4)O2	FBab0029601	RRID:BDSC_7084	Viable	Female fertile	No overt visible phenotypes	95
apolppB	FBal0392553	RRID:BDSC_600262	RRID:DGGR_119073	JYalphaCR70483-TG4.0	FBal0386736	RRID:BDSC_97185	Viable	Female fertile. Male fertile.	No overt visible phenotypes	94
apolppB	FBal0392553	RRID:BDSC_600262	RRID:DGGR_119073	PlexBKG00878	FBal0216740	RRID:BDSC_14579	Viable	Female fertile	No overt visible phenotypes	94
apolppB	FBal0392553	RRID:BDSC_600262	RRID:DGGR_119073	PlexBMI15559-DH.GT-TG4.1	FBal0371037	RRID:BDSC_93694	Viable	Female fertile	No overt visible phenotypes	94
apolppB	FBal0392553	RRID:BDSC_600262	RRID:DGGR_119073	Df(4)M101-63a	FBab0002961	RRID:BDSC_1082	Viable	Female fertile	No overt visible phenotypes	94
apolppB	FBal0392553	RRID:BDSC_600262	RRID:DGGR_119073	Df(4)ED6366	FBab0037590	RRID:BDSC_8067	Viable	Female fertile	No overt visible phenotypes	94
apolppB	FBal0392553	RRID:BDSC_600262	RRID:DGGR_119073	Df(4)ED6369	FBab0037593	RRID:BDSC_9422	Viable	Female fertile	No overt visible phenotypes	94
apolppB	FBal0392553	RRID:BDSC_600262	RRID:DGGR_119073	Df(4)5-M244	FBab0046981	RRID:BDSC_84133	Viable	Female fertile	No overt visible phenotypes	94
apolppB	FBal0392553	RRID:BDSC_600262	RRID:DGGR_119073	Df(4)5-M263	FBab0046980	RRID:BDSC_84136	Viable	Female fertile	No overt visible phenotypes	94
apolppB	FBal0392553	RRID:BDSC_600262	RRID:DGGR_119073	Df(4)ED6380	FBab0037604	RRID:DGGR_150529	Viable	Female fertile	No overt visible phenotypes	94
apolppB	FBal0392553	RRID:BDSC_600262	RRID:DGGR_119073	Df(4)ED6382	FBab0037606	RRID:DGGR_150531	Viable	Female fertile	No overt visible phenotypes	94
apolppB	FBal0392553	RRID:BDSC_600262	RRID:DGGR_119073	Df(4)O2	FBab0029601	RRID:BDSC_7084	Viable	Female fertile	No overt visible phenotypes	94
Arf4A	FBal0405953	RRID:BDSC_605782	Not yet available	JYalphaCR70483-TG4.0	FBal0386736	RRID:BDSC_97185	Viable	Female fertile. Male fertile.	No overt visible phenotypes	98
Arf4A	FBal0405953	RRID:BDSC_605782	Not yet available	PlexBKG00878	FBal0216740	RRID:BDSC_14579	Viable	Female fertile	No overt visible phenotypes	98
Arf4A	FBal0405953	RRID:BDSC_605782	Not yet available	PlexBMI15559-DH.GT-TG4.1	FBal0371037	RRID:BDSC_93694	Viable	Female fertile	No overt visible phenotypes	98
Arf4A	FBal0405953	RRID:BDSC_605782	Not yet available	Df(4)M101-63a	FBab0002961	RRID:BDSC_1082	Viable	Female fertile	No overt visible phenotypes	98
Arf4A	FBal0405953	RRID:BDSC_605782	Not yet available	Df(4)ED6366	FBab0037590	RRID:BDSC_8067	Viable	Female fertile	No overt visible phenotypes	98
Arf4A	FBal0405953	RRID:BDSC_605782	Not yet available	Df(4)ED6369	FBab0037593	RRID:BDSC_9422	Viable	Female fertile	No overt visible phenotypes	98
Arf4A	FBal0405953	RRID:BDSC_605782	Not yet available	Df(4)5-M244	FBab0046981	RRID:BDSC_84133	Viable	Female fertile	No overt visible phenotypes	98
Arf4A	FBal0405953	RRID:BDSC_605782	Not yet available	Df(4)5-M263	FBab0046980	RRID:BDSC_84136	Viable	Female fertile	No overt visible phenotypes	98
Arf4A	FBal0405953	RRID:BDSC_605782	Not yet available	Df(4)ED6380	FBab0037604	RRID:DGGR_150529	Viable	Female fertile	No overt visible phenotypes	98
Arf4A	FBal0405953	RRID:BDSC_605782	Not yet available	Df(4)ED6382	FBab0037606	RRID:DGGR_150531	Viable	Female fertile	No overt visible phenotypes	98
Arf4A	FBal0405953	RRID:BDSC_605782	Not yet available	Df(4)O2	FBab0029601	RRID:BDSC_7084	Viable	Female fertile	No overt visible phenotypes	98
Arf4A	FBal0405953	RRID:BDSC_605782	Not yet available	Df(4)8-M91	FBab0047542	RRID:BDSC_84135	Viable	Female fertile	No overt visible phenotypes	98
ATPsynbetaC	FBal0404781	RRID:BDSC_605314	Not yet available	JYalphaCR70483-TG4.0	FBal0386736	RRID:BDSC_97185	Viable	Female fertile. Male fertile.	No overt visible phenotypes	91
ATPsynbetaC	FBal0404781	RRID:BDSC_605314	Not yet available	PlexBKG00878	FBal0216740	RRID:BDSC_14579	Viable	Female fertile	No overt visible phenotypes	91
ATPsynbetaC	FBal0404781	RRID:BDSC_605314	Not yet available	PlexBMI15559-DH.GT-TG4.1	FBal0371037	RRID:BDSC_93694	Viable	Female fertile	No overt visible phenotypes	91
ATPsynbetaC	FBal0404781	RRID:BDSC_605314	Not yet available	Df(4)M101-63a	FBab0002961	RRID:BDSC_1082	Viable	Female fertile	No overt visible phenotypes	91
ATPsynbetaC	FBal0404781	RRID:BDSC_605314	Not yet available	Df(4)ED6366	FBab0037590	RRID:BDSC_8067	Viable	Female fertile	No overt visible phenotypes	91
ATPsynbetaC	FBal0404781	RRID:BDSC_605314	Not yet available	Df(4)ED6369	FBab0037593	RRID:BDSC_9422	Viable	Female fertile	No overt visible phenotypes	91
ATPsynbetaC	FBal0404781	RRID:BDSC_605314	Not yet available	Df(4)5-M244	FBab0046981	RRID:BDSC_84133	Viable	Female fertile	No overt visible phenotypes	91
ATPsynbetaC	FBal0404781	RRID:BDSC_605314	Not yet available	Df(4)5-M263	FBab0046980	RRID:BDSC_84136	Viable	Female fertile	No overt visible phenotypes	91
ATPsynbetaC	FBal0404781	RRID:BDSC_605314	Not yet available	Df(4)ED6380	FBab0037604	RRID:DGGR_150529	Viable	Female fertile	No overt visible phenotypes	91
ATPsynbetaC	FBal0404781	RRID:BDSC_605314	Not yet available	Df(4)ED6382	FBab0037606	RRID:DGGR_150531	Viable	Female fertile	No overt visible phenotypes	91
ATPsynbetaC	FBal0404781	RRID:BDSC_605314	Not yet available	Df(4)O2	FBab0029601	RRID:BDSC_7084	Viable	Female fertile	No overt visible phenotypes	91
btA	FBal0400124	RRID:BDSC_603547	RRID:DGGR_119193	JYalphaCR70483-TG4.0	FBal0386736	RRID:BDSC_97185	Viable	Female fertile. Male fertile.	No overt visible phenotypes	69
btA	FBal0400124	RRID:BDSC_603547	RRID:DGGR_119193	PlexBKG00878	FBal0216740	RRID:BDSC_14579	Viable	Female fertile	No overt visible phenotypes	69
btA	FBal0400124	RRID:BDSC_603547	RRID:DGGR_119193	PlexBMI15559-DH.GT-TG4.1	FBal0371037	RRID:BDSC_93694	Viable	Female fertile	No overt visible phenotypes	69
btA	FBal0400124	RRID:BDSC_603547	RRID:DGGR_119193	Df(4)M101-63a	FBab0002961	RRID:BDSC_1082	Viable	Female fertile	No overt visible phenotypes	69
btA	FBal0400124	RRID:BDSC_603547	RRID:DGGR_119193	Df(4)ED6366	FBab0037590	RRID:BDSC_8067	Viable	Female fertile	No overt visible phenotypes	69
btA	FBal0400124	RRID:BDSC_603547	RRID:DGGR_119193	Df(4)ED6369	FBab0037593	RRID:BDSC_9422	Viable	Female fertile	No overt visible phenotypes	69
btA	FBal0400124	RRID:BDSC_603547	RRID:DGGR_119193	Df(4)5-M244	FBab0046981	RRID:BDSC_84133	Viable	Female fertile	No overt visible phenotypes	69
btA	FBal0400124	RRID:BDSC_603547	RRID:DGGR_119193	Df(4)5-M263	FBab0046980	RRID:BDSC_84136	Viable	Female fertile	No overt visible phenotypes	69
btA	FBal0400124	RRID:BDSC_603547	RRID:DGGR_119193	Df(4)ED6380	FBab0037604	RRID:DGGR_150529	Viable	Female fertile	No overt visible phenotypes	69
btA	FBal0400124	RRID:BDSC_603547	RRID:DGGR_119193	Df(4)8-M318	FBab0047548	RRID:BDSC_84132	Viable	Female fertile	No overt visible phenotypes	69
btA	FBal0400124	RRID:BDSC_603547	RRID:DGGR_119193	Df(4)scH	FBab0023008	RRID:BDSC_4055	Lethald			69
CG31998C	FBal0405957	RRID:BDSC_605786	Not yet available	JYalphaCR70483-TG4.0	FBal0386736	RRID:BDSC_97185	Viable	Female fertile. Male fertile.	No overt visible phenotypes	21
CG31998C	FBal0405957	RRID:BDSC_605786	Not yet available	PlexBKG00878	FBal0216740	RRID:BDSC_14579	Viable	Female fertile	No overt visible phenotypes	21
CG31998C	FBal0405957	RRID:BDSC_605786	Not yet available	PlexBMI15559-DH.GT-TG4.1	FBal0371037	RRID:BDSC_93694	Viable	Female fertile	No overt visible phenotypes	21
CG31998C	FBal0405957	RRID:BDSC_605786	Not yet available	Df(4)M101-63a	FBab0002961	RRID:BDSC_1082	Viable	Female fertile	No overt visible phenotypes	21
CG31998C	FBal0405957	RRID:BDSC_605786	Not yet available	Df(4)ED6366	FBab0037590	RRID:BDSC_8067	Viable	Female fertile	No overt visible phenotypes	21
CG31998C	FBal0405957	RRID:BDSC_605786	Not yet available	Df(4)5-M244	FBab0046981	RRID:BDSC_84133	Viable	Female fertile	No overt visible phenotypes	21
CG31998C	FBal0405957	RRID:BDSC_605786	Not yet available	Df(4)ED6380	FBab0037604	RRID:DGGR_150529	Viable	Female fertile	No overt visible phenotypes	21
CG31998C	FBal0405957	RRID:BDSC_605786	Not yet available	Df(4)ED6382	FBab0037606	RRID:DGGR_150531	Viable	Female fertile	No overt visible phenotypes	21
CG31998C	FBal0405957	RRID:BDSC_605786	Not yet available	Df(4)8-M318	FBab0047548	RRID:BDSC_84132	Viable	Female fertile	No overt visible phenotypes	21
CG31998C	FBal0405957	RRID:BDSC_605786	Not yet available	Df(4)8-M91	FBab0047542	RRID:BDSC_84135	Viable	Female fertile	No overt visible phenotypes	21
CG31998C	FBal0405957	RRID:BDSC_605786	Not yet available	Df(4)C3	FBab0028454	RRID:BDSC_7083	Viable	Female fertile	No overt visible phenotypes	21
CG31998C	FBal0405957	RRID:BDSC_605786	Not yet available	Df(4)scH	FBab0023008	RRID:BDSC_4055	Viable	Female fertile	No overt visible phenotypes	21
CG31998D	FBal0405958	RRID:BDSC_605787	Not yet available	JYalphaCR70483-TG4.0	FBal0386736	RRID:BDSC_97185	Viable	Female fertile. Male fertile.	No overt visible phenotypes	21
CG31998D	FBal0405958	RRID:BDSC_605787	Not yet available	PlexBKG00878	FBal0216740	RRID:BDSC_14579	Viable	Female fertile	No overt visible phenotypes	21
CG31998D	FBal0405958	RRID:BDSC_605787	Not yet available	PlexBMI15559-DH.GT-TG4.1	FBal0371037	RRID:BDSC_93694	Viable	Female fertile	No overt visible phenotypes	21
CG31998D	FBal0405958	RRID:BDSC_605787	Not yet available	Df(4)M101-63a	FBab0002961	RRID:BDSC_1082	Viable	Female fertile	No overt visible phenotypes	21
CG31998D	FBal0405958	RRID:BDSC_605787	Not yet available	Df(4)ED6366	FBab0037590	RRID:BDSC_8067	Viable	Female fertile	No overt visible phenotypes	21
CG31998D	FBal0405958	RRID:BDSC_605787	Not yet available	Df(4)5-M244	FBab0046981	RRID:BDSC_84133	Viable	Female fertile	No overt visible phenotypes	21
CG31998D	FBal0405958	RRID:BDSC_605787	Not yet available	Df(4)ED6380	FBab0037604	RRID:DGGR_150529	Viable	Female fertile	No overt visible phenotypes	21
CG31998D	FBal0405958	RRID:BDSC_605787	Not yet available	Df(4)ED6382	FBab0037606	RRID:DGGR_150531	Viable	Female fertile	No overt visible phenotypes	21
CG31998D	FBal0405958	RRID:BDSC_605787	Not yet available	Df(4)8-M318	FBab0047548	RRID:BDSC_84132	Viable	Female fertile	No overt visible phenotypes	21
CG31998D	FBal0405958	RRID:BDSC_605787	Not yet available	Df(4)8-M91	FBab0047542	RRID:BDSC_84135	Viable	Female fertile	No overt visible phenotypes	21
CG31998D	FBal0405958	RRID:BDSC_605787	Not yet available	Df(4)C3	FBab0028454	RRID:BDSC_7083	Viable	Female fertile	No overt visible phenotypes	21
CG31998D	FBal0405958	RRID:BDSC_605787	Not yet available	Df(4)scH	FBab0023008	RRID:BDSC_4055	Viable	Female fertile	No overt visible phenotypes	21
CG32017K	FBal0405960	RRID:BDSC_605789	Not yet available	JYalphaCR70483-TG4.0	FBal0386736	RRID:BDSC_97185	Viable	Female fertile. Male fertile.	No overt visible phenotypes	100
CG32017K	FBal0405960	RRID:BDSC_605789	Not yet available	PlexBKG00878	FBal0216740	RRID:BDSC_14579	Viable	Female fertile	No overt visible phenotypes	100
CG32017K	FBal0405960	RRID:BDSC_605789	Not yet available	PlexBMI15559-DH.GT-TG4.1	FBal0371037	RRID:BDSC_93694	Viable	Female fertile	No overt visible phenotypes	100
CG32017K	FBal0405960	RRID:BDSC_605789	Not yet available	Df(4)M101-63a	FBab0002961	RRID:BDSC_1082	Viable	Female fertile	No overt visible phenotypes	100
CG32017K	FBal0405960	RRID:BDSC_605789	Not yet available	Df(4)ED6366	FBab0037590	RRID:BDSC_8067	Viable	Female fertile	No overt visible phenotypes	100
CG32017K	FBal0405960	RRID:BDSC_605789	Not yet available	Df(4)ED6369	FBab0037593	RRID:BDSC_9422	Viable	Female fertile	No overt visible phenotypes	100
CG32017K	FBal0405960	RRID:BDSC_605789	Not yet available	Df(4)5-M244	FBab0046981	RRID:BDSC_84133	Viable	Female fertile	No overt visible phenotypes	100
CG32017K	FBal0405960	RRID:BDSC_605789	Not yet available	Df(4)5-M263	FBab0046980	RRID:BDSC_84136	Viable	Female fertile	No overt visible phenotypes	100
CG32017K	FBal0405960	RRID:BDSC_605789	Not yet available	Df(4)ED6380	FBab0037604	RRID:DGGR_150529	Viable	Female fertile	No overt visible phenotypes	100
CG32017K	FBal0405960	RRID:BDSC_605789	Not yet available	Df(4)ED6382	FBab0037606	RRID:DGGR_150531	Viable	Female fertile	No overt visible phenotypes	100
CG32017K	FBal0405960	RRID:BDSC_605789	Not yet available	Df(4)8-M318	FBab0047548	RRID:BDSC_84132	Viable	Female fertile	No overt visible phenotypes	100
CG32017K	FBal0405960	RRID:BDSC_605789	Not yet available	Df(4)8-M91	FBab0047542	RRID:BDSC_84135	Viable	Female fertile	No overt visible phenotypes	100
CG33978B				JYalphaCR70483-TG4.0	FBal0386736	RRID:BDSC_97185	Viable	Female fertile. Male fertile.	No overt visible phenotypes	15
CG33978B				PlexBKG00878	FBal0216740	RRID:BDSC_14579	Viable	Female fertile	No overt visible phenotypes	15
CG33978B				PlexBMI15559-DH.GT-TG4.1	FBal0371037	RRID:BDSC_93694	Viable	Female fertile	No overt visible phenotypes	15
CG33978B				Df(4)M101-63a	FBab0002961	RRID:BDSC_1082	Viable	Female fertile	No overt visible phenotypes	15
CG33978B				Df(4)5-M244	FBab0046981	RRID:BDSC_84133	Viable	Female fertile	No overt visible phenotypes	15
CG33978B				Df(4)ED6380	FBab0037604	RRID:DGGR_150529	Viable	Female fertile	No overt visible phenotypes	15
CG33978B				Df(4)ED6382	FBab0037606	RRID:DGGR_150531	Viable	Female fertile	No overt visible phenotypes	15
CG33978B				Df(4)8-M318	FBab0047548	RRID:BDSC_84132	Viable	Female fertile	No overt visible phenotypes	15
CG33978B				Df(4)8-M91	FBab0047542	RRID:BDSC_84135	Viable	Female fertile	No overt visible phenotypes	15
CG33978B				Df(4)C3	FBab0028454	RRID:BDSC_7083	Viable	Female fertile	No overt visible phenotypes	15
CG33978B				Df(4)scH	FBab0023008	RRID:BDSC_4055	Viable	Female fertile	No overt visible phenotypes	15
ciC	FBal0404782	RRID:BDSC_605318	Not yet available	JYalphaCR70483-TG4.0	FBal0386736	RRID:BDSC_97185	Viable	Female fertile. Male fertile.	No overt visible phenotypes	5
ciC	FBal0404782	RRID:BDSC_605318	Not yet available	PlexBKG00878	FBal0216740	RRID:BDSC_14579	Viable	Female fertile	No overt visible phenotypes	5
ciC	FBal0404782	RRID:BDSC_605318	Not yet available	PlexBMI15559-DH.GT-TG4.1	FBal0371037	RRID:BDSC_93694	Viable	Female fertile	No overt visible phenotypes	5
ciC	FBal0404782	RRID:BDSC_605318	Not yet available	Df(4)ED6366	FBab0037590	RRID:BDSC_8067	Viable	Female fertile	No overt visible phenotypes	5
ciC	FBal0404782	RRID:BDSC_605318	Not yet available	Df(4)ED6369	FBab0037593	RRID:BDSC_9422	Viable	Female fertile	No overt visible phenotypes	5
ciC	FBal0404782	RRID:BDSC_605318	Not yet available	Df(4)5-M244	FBab0046981	RRID:BDSC_84133	Viable	Female fertile	No overt visible phenotypes	5
ciC	FBal0404782	RRID:BDSC_605318	Not yet available	Df(4)5-M263	FBab0046980	RRID:BDSC_84136	Viable	Female fertile	No overt visible phenotypes	5
ciC	FBal0404782	RRID:BDSC_605318	Not yet available	Df(4)ED6380	FBab0037604	RRID:DGGR_150529	Viable	Female fertile	No overt visible phenotypes	5
ciC	FBal0404782	RRID:BDSC_605318	Not yet available	Df(4)ED6382	FBab0037606	RRID:DGGR_150531	Viable	Female fertile	No overt visible phenotypes	5
ciC	FBal0404782	RRID:BDSC_605318	Not yet available	Df(4)O2	FBab0029601	RRID:BDSC_7084	Viable	Female fertile	No overt visible phenotypes	5
ciC	FBal0404782	RRID:BDSC_605318	Not yet available	Df(4)8-M318	FBab0047548	RRID:BDSC_84132	Viable	Female fertile	No overt visible phenotypes	5
ciC	FBal0404782	RRID:BDSC_605318	Not yet available	Df(4)8-M91	FBab0047542	RRID:BDSC_84135	Viable	Female fertile	No overt visible phenotypes	5
ciC	FBal0404782	RRID:BDSC_605318	Not yet available	Df(4)C3	FBab0028454	RRID:BDSC_7083	Viable	Female fertile	No overt visible phenotypes	5
ciC	FBal0404782	RRID:BDSC_605318	Not yet available	Df(4)scH	FBab0023008	RRID:BDSC_4055	Viable	Female fertile	No overt visible phenotypes	5
eyB	FBal0397354	RRID:BDSC_602195	RRID:DGGR_119161	JYalphaCR70483-TG4.0	FBal0386736	RRID:BDSC_97185	Viable	Female fertile. Male fertile.	No overt visible phenotypes	68
eyB	FBal0397354	RRID:BDSC_602195	RRID:DGGR_119161	PlexBKG00878	FBal0216740	RRID:BDSC_14579	Viable	Female fertile	No overt visible phenotypes	68
eyB	FBal0397354	RRID:BDSC_602195	RRID:DGGR_119161	PlexBMI15559-DH.GT-TG4.1	FBal0371037	RRID:BDSC_93694	Viable	Female fertile	No overt visible phenotypes	68
eyB	FBal0397354	RRID:BDSC_602195	RRID:DGGR_119161	Df(4)M101-63a	FBab0002961	RRID:BDSC_1082	Viable	Female fertile	No overt visible phenotypes	68
eyB	FBal0397354	RRID:BDSC_602195	RRID:DGGR_119161	Df(4)ED6366	FBab0037590	RRID:BDSC_8067	Viable	Female fertile	No overt visible phenotypes	68
eyB	FBal0397354	RRID:BDSC_602195	RRID:DGGR_119161	Df(4)ED6369	FBab0037593	RRID:BDSC_9422	Viable	Female fertile	No overt visible phenotypes	68
eyB	FBal0397354	RRID:BDSC_602195	RRID:DGGR_119161	Df(4)5-M244	FBab0046981	RRID:BDSC_84133	Viable	Female fertile	No overt visible phenotypes	68
eyB	FBal0397354	RRID:BDSC_602195	RRID:DGGR_119161	Df(4)5-M263	FBab0046980	RRID:BDSC_84136	Viable	Female fertile	No overt visible phenotypes	68
eyB	FBal0397354	RRID:BDSC_602195	RRID:DGGR_119161	Df(4)4-M529	FBab0046970	RRID:BDSC_94692	Viable	Female fertile	No overt visible phenotypes	68
eyB	FBal0397354	RRID:BDSC_602195	RRID:DGGR_119161	Df(4)O2	FBab0029601	RRID:BDSC_7084	Viable	Female fertile	No overt visible phenotypes	68
eyB	FBal0397354	RRID:BDSC_602195	RRID:DGGR_119161	Df(4)8-M318	FBab0047548	RRID:BDSC_84132	Viable	Female fertile	No overt visible phenotypes	68
eyB	FBal0397354	RRID:BDSC_602195	RRID:DGGR_119161	Df(4)8-M167	FBab0047543	RRID:BDSC_94691	Viable	Female fertile	No overt visible phenotypes	68
eyB	FBal0397354	RRID:BDSC_602195	RRID:DGGR_119161	Df(4)8-M175	FBab0047544	RRID:BDSC_84134	Viable	Female fertile	No overt visible phenotypes	68
eyB	FBal0397354	RRID:BDSC_602195	RRID:DGGR_119161	Df(4)scH	FBab0023008	RRID:BDSC_4055	Viable	Female fertile	No overt visible phenotypes	68
GyfF	FBal0405964	RRID:BDSC_605793	Not yet available	JYalphaCR70483-TG4.0	FBal0386736	RRID:BDSC_97185	Viable	Female fertile. Male fertile.	No overt visible phenotypes	75
GyfF	FBal0405964	RRID:BDSC_605793	Not yet available	PlexBKG00878	FBal0216740	RRID:BDSC_14579	Viable	Female fertile	No overt visible phenotypes	75
GyfF	FBal0405964	RRID:BDSC_605793	Not yet available	PlexBMI15559-DH.GT-TG4.1	FBal0371037	RRID:BDSC_93694	Viable	Female fertile	No overt visible phenotypes	75
GyfF	FBal0405964	RRID:BDSC_605793	Not yet available	Df(4)M101-63a	FBab0002961	RRID:BDSC_1082	Viable	Female fertile	No overt visible phenotypes	75
GyfF	FBal0405964	RRID:BDSC_605793	Not yet available	Df(4)ED6366	FBab0037590	RRID:BDSC_8067	Viable	Female fertile	No overt visible phenotypes	75
GyfF	FBal0405964	RRID:BDSC_605793	Not yet available	Df(4)ED6369	FBab0037593	RRID:BDSC_9422	Viable	Female fertile	No overt visible phenotypes	75
GyfF	FBal0405964	RRID:BDSC_605793	Not yet available	Df(4)5-M244	FBab0046981	RRID:BDSC_84133	Viable	Female fertile	No overt visible phenotypes	75
GyfF	FBal0405964	RRID:BDSC_605793	Not yet available	Df(4)5-M263	FBab0046980	RRID:BDSC_84136	Viable	Female fertile	No overt visible phenotypes	75
GyfF	FBal0405964	RRID:BDSC_605793	Not yet available	Df(4)ED6380	FBab0037604	RRID:DGGR_150529	Viable	Female fertile	No overt visible phenotypes	75
GyfF	FBal0405964	RRID:BDSC_605793	Not yet available	Df(4)8-M318	FBab0047548	RRID:BDSC_84132	Viable	Female fertile	No overt visible phenotypes	75
GyfF	FBal0405964	RRID:BDSC_605793	Not yet available	Df(4)8-M91	FBab0047542	RRID:BDSC_84135	Viable	Female fertile	No overt visible phenotypes	75
GyfF	FBal0405964	RRID:BDSC_605793	Not yet available	Df(4)C3	FBab0028454	RRID:BDSC_7083	Viable	Female fertile	No overt visible phenotypes	75
GyfF	FBal0405964	RRID:BDSC_605793	Not yet available	Df(4)scH	FBab0023008	RRID:BDSC_4055	Viable	Female fertile	No overt visible phenotypes	75
HcfA	FBal0406198		Not yet available	JYalphaCR70483-TG4.0	FBal0386736	RRID:BDSC_97185	Viable	Female fertile. Male fertile.	No overt visible phenotypes	36
HcfA	FBal0406198		Not yet available	PlexBKG00878	FBal0216740	RRID:BDSC_14579	Viable	Female fertile	No overt visible phenotypes	36
HcfA	FBal0406198		Not yet available	PlexBMI15559-DH.GT-TG4.1	FBal0371037	RRID:BDSC_93694	Viable	Female fertile	No overt visible phenotypes	36
HcfA	FBal0406198		Not yet available	Df(4)M101-63a	FBab0002961	RRID:BDSC_1082	Viable	Female fertile	No overt visible phenotypes	36
HcfA	FBal0406198		Not yet available	Df(4)ED6366	FBab0037590	RRID:BDSC_8067	Viable	Female fertile	No overt visible phenotypes	36
HcfA	FBal0406198		Not yet available	Df(4)ED6380	FBab0037604	RRID:DGGR_150529	Viable	Female fertile	No overt visible phenotypes	36
HcfA	FBal0406198		Not yet available	Df(4)ED6382	FBab0037606	RRID:DGGR_150531	Viable	Female fertile	No overt visible phenotypes	36
HcfA	FBal0406198		Not yet available	Df(4)O2	FBab0029601	RRID:BDSC_7084	Viable	Female fertile	No overt visible phenotypes	36
HcfA	FBal0406198		Not yet available	Df(4)8-M318	FBab0047548	RRID:BDSC_84132	Viable	Female fertile	No overt visible phenotypes	36
HcfA	FBal0406198		Not yet available	Df(4)8-M91	FBab0047542	RRID:BDSC_84135	Viable	Female fertile	No overt visible phenotypes	36
HcfA	FBal0406198		Not yet available	Df(4)C3	FBab0028454	RRID:BDSC_7083	Viable	Female fertile	No overt visible phenotypes	36
HcfA	FBal0406198		Not yet available	Df(4)scH	FBab0023008	RRID:BDSC_4055	Viable	Female fertile	No overt visible phenotypes	36
HcfC	FBal0397363	RRID:BDSC_602204	RRID:DGGR_119170	JYalphaCR70483-TG4.0	FBal0386736	RRID:BDSC_97185	Viable	Female fertile. Male fertile.	No overt visible phenotypes	36
HcfC	FBal0397363	RRID:BDSC_602204	RRID:DGGR_119170	PlexBKG00878	FBal0216740	RRID:BDSC_14579	Viable	Female fertile	No overt visible phenotypes	36
HcfC	FBal0397363	RRID:BDSC_602204	RRID:DGGR_119170	PlexBMI15559-DH.GT-TG4.1	FBal0371037	RRID:BDSC_93694	Viable	Female fertile	No overt visible phenotypes	36
HcfC	FBal0397363	RRID:BDSC_602204	RRID:DGGR_119170	Df(4)M101-63a	FBab0002961	RRID:BDSC_1082	Viable	Female fertile	No overt visible phenotypes	36
HcfC	FBal0397363	RRID:BDSC_602204	RRID:DGGR_119170	Df(4)ED6366	FBab0037590	RRID:BDSC_8067	Viable	Female fertile	No overt visible phenotypes	36
HcfC	FBal0397363	RRID:BDSC_602204	RRID:DGGR_119170	Df(4)ED6382	FBab0037606	RRID:DGGR_150531	Viable	Female fertile	No overt visible phenotypes	36
HcfC	FBal0397363	RRID:BDSC_602204	RRID:DGGR_119170	Df(4)O2	FBab0029601	RRID:BDSC_7084	Viable	Female fertile	No overt visible phenotypes	36
HcfC	FBal0397363	RRID:BDSC_602204	RRID:DGGR_119170	Df(4)8-M91	FBab0047542	RRID:BDSC_84135	Viable	Female fertile	No overt visible phenotypes	36
HcfC	FBal0397363	RRID:BDSC_602204	RRID:DGGR_119170	Df(4)scH	FBab0023008	RRID:BDSC_4055	Viable	Female fertile	No overt visible phenotypes	36
phoF	FBal0405969	RRID:BDSC_605798	Not yet available	JYalphaCR70483-TG4.0	FBal0386736	RRID:BDSC_97185	Viable	Female fertile. Male fertile.	No overt visible phenotypes	102
phoF	FBal0405969	RRID:BDSC_605798	Not yet available	PlexBKG00878	FBal0216740	RRID:BDSC_14579	Viable	Female fertile	No overt visible phenotypes	102
phoF	FBal0405969	RRID:BDSC_605798	Not yet available	Df(4)M101-63a	FBab0002961	RRID:BDSC_1082	Viable	Female fertile	No overt visible phenotypes	102
phoF	FBal0405969	RRID:BDSC_605798	Not yet available	Df(4)ED6366	FBab0037590	RRID:BDSC_8067	Viable	Female fertile	No overt visible phenotypes	102
phoF	FBal0405969	RRID:BDSC_605798	Not yet available	Df(4)ED6369	FBab0037593	RRID:BDSC_9422	Viable	Female fertile	No overt visible phenotypes	102
phoF	FBal0405969	RRID:BDSC_605798	Not yet available	Df(4)5-M244	FBab0046981	RRID:BDSC_84133	Viable	Female fertile	No overt visible phenotypes	102
phoF	FBal0405969	RRID:BDSC_605798	Not yet available	Df(4)4-M529	FBab0046970	RRID:BDSC_94692	Viable	Female fertile	No overt visible phenotypes	102
phoF	FBal0405969	RRID:BDSC_605798	Not yet available	Df(4)5-M263	FBab0046980	RRID:BDSC_84136	Viable	Female fertile	No overt visible phenotypes	102
phoF	FBal0405969	RRID:BDSC_605798	Not yet available	Df(4)ED6380	FBab0037604	RRID:DGGR_150529	Viable	Female fertile	No overt visible phenotypes	102
phoF	FBal0405969	RRID:BDSC_605798	Not yet available	Df(4)ED6382	FBab0037606	RRID:DGGR_150531	Viable	Female fertile	No overt visible phenotypes	102
phoF	FBal0405969	RRID:BDSC_605798	Not yet available	Df(4)O2	FBab0029601	RRID:BDSC_7084	Viable	Female fertile	No overt visible phenotypes	102
phoF	FBal0405969	RRID:BDSC_605798	Not yet available	Df(4)8-M91	FBab0047542	RRID:BDSC_84135	Viable	Female fertile	No overt visible phenotypes	102
phoF	FBal0405969	RRID:BDSC_605798	Not yet available	Df(4)8-M175	FBab0047544	RRID:BDSC_84134	Viable	Female fertile	No overt visible phenotypes	102
Pur-aB	FBal0392554	RRID:BDSC_600263	Not yet available	JYalphaCR70483-TG4.0	FBal0386736	RRID:BDSC_97185	Viable	Female fertile. Male fertile.	No overt visible phenotypes	52
Pur-aB	FBal0392554	RRID:BDSC_600263	Not yet available	PlexBKG00878	FBal0216740	RRID:BDSC_14579	Viable	Female fertile	No overt visible phenotypes	52
Pur-aB	FBal0392554	RRID:BDSC_600263	Not yet available	PlexBMI15559-DH.GT-TG4.1	FBal0371037	RRID:BDSC_93694	Viable	Female fertile	No overt visible phenotypes	52
Pur-aB	FBal0392554	RRID:BDSC_600263	Not yet available	Df(4)M101-63a	FBab0002961	RRID:BDSC_1082	Viable	Female fertile	No overt visible phenotypes	52
Pur-aB	FBal0392554	RRID:BDSC_600263	Not yet available	Df(4)ED6366	FBab0037590	RRID:BDSC_8067	Viable	Female fertile	No overt visible phenotypes	52
Pur-aB	FBal0392554	RRID:BDSC_600263	Not yet available	Df(4)ED6369	FBab0037593	RRID:BDSC_9422	Viable	Female fertile	No overt visible phenotypes	52
Pur-aB	FBal0392554	RRID:BDSC_600263	Not yet available	Df(4)5-M244	FBab0046981	RRID:BDSC_84133	Viable	Female fertile	No overt visible phenotypes	52
Pur-aB	FBal0392554	RRID:BDSC_600263	Not yet available	Df(4)4-M529	FBab0046970	RRID:BDSC_94692	Viable	Female fertile	No overt visible phenotypes	52
Pur-aB	FBal0392554	RRID:BDSC_600263	Not yet available	Df(4)5-M263	FBab0046980	RRID:BDSC_84136	Viable	Female fertile	No overt visible phenotypes	52
Pur-aB	FBal0392554	RRID:BDSC_600263	Not yet available	Df(4)O2	FBab0029601	RRID:BDSC_7084	Viable	Female fertile	No overt visible phenotypes	52
Pur-aB	FBal0392554	RRID:BDSC_600263	Not yet available	Df(4)8-M91	FBab0047542	RRID:BDSC_84135	Viable	Female fertile	No overt visible phenotypes	52
Pur-aB	FBal0392554	RRID:BDSC_600263	Not yet available	Df(4)scH	FBab0023008	RRID:BDSC_4055	Viable	Female fertile	No overt visible phenotypes	52
Slip1A	FBal0392557		Not yet available	JYalphaCR70483-TG4.0	FBal0386736	RRID:BDSC_97185	Viable	Female fertile. Male fertile.	No overt visible phenotypes	65
Slip1A	FBal0392557		Not yet available	PlexBKG00878	FBal0216740	RRID:BDSC_14579	Viable	Female fertile. Male fertile.	No overt visible phenotypes	65
Slip1A	FBal0392557		Not yet available	PlexBMI15559-DH.GT-TG4.1	FBal0371037	RRID:BDSC_93694	Viable	Female fertile. Male fertile.	No overt visible phenotypes	65
Slip1A	FBal0392557		Not yet available	Df(4)M101-63a	FBab0002961	RRID:BDSC_1082	Viable	Female fertile. Male fertile.	No overt visible phenotypes	65
Slip1A	FBal0392557		Not yet available	Df(4)ED6366	FBab0037590	RRID:BDSC_8067	Viable	Female fertile. Male fertile.	No overt visible phenotypes	65
Slip1A	FBal0392557		Not yet available	Df(4)ED6369	FBab0037593	RRID:BDSC_9422	Viable	Female fertile. Male fertile.	No overt visible phenotypes	65
Slip1A	FBal0392557		Not yet available	Df(4)5-M244	FBab0046981	RRID:BDSC_84133	Viable	Female fertile. Male fertile.	No overt visible phenotypes	65
Slip1A	FBal0392557		Not yet available	Df(4)5-M263	FBab0046980	RRID:BDSC_84136	Viable	Female fertile. Male fertile.	No overt visible phenotypes	65
Slip1A	FBal0392557		Not yet available	Df(4)O2	FBab0029601	RRID:BDSC_7084	Viable	Female fertile. Male fertile.	No overt visible phenotypes	65
Slip1A	FBal0392557		Not yet available	Df(4)8-M318	FBab0047548	RRID:BDSC_84132	Viable	Female fertile. Male fertile.	No overt visible phenotypes	65
Slip1A	FBal0392557		Not yet available	Df(4)8-M91	FBab0047542	RRID:BDSC_84135	Viable	Female fertile. Male fertile.	No overt visible phenotypes	65
Slip1A	FBal0392557		Not yet available	Df(4)scH	FBab0023008	RRID:BDSC_4055	Viable	Female fertile. Male fertile.	No overt visible phenotypes	65
svF	FBal0405971	RRID:BDSC_605800	Not yet available	JYalphaCR70483-TG4.0	FBal0386736	RRID:BDSC_97185	Viable	Female fertile. Male fertile.	No overt visible phenotypes	96
svF	FBal0405971	RRID:BDSC_605800	Not yet available	PlexBKG00878	FBal0216740	RRID:BDSC_14579	Viable	Female fertile	No overt visible phenotypes	96
svF	FBal0405971	RRID:BDSC_605800	Not yet available	PlexBMI15559-DH.GT-TG4.1	FBal0371037	RRID:BDSC_93694	Viable	Female fertile	No overt visible phenotypes	96
svF	FBal0405971	RRID:BDSC_605800	Not yet available	Df(4)M101-63a	FBab0002961	RRID:BDSC_1082	Viable	Female fertile	No overt visible phenotypes	96
svF	FBal0405971	RRID:BDSC_605800	Not yet available	Df(4)ED6366	FBab0037590	RRID:BDSC_8067	Viable	Female fertile	No overt visible phenotypes	96
svF	FBal0405971	RRID:BDSC_605800	Not yet available	Df(4)ED6369	FBab0037593	RRID:BDSC_9422	Viable	Female fertile	No overt visible phenotypes	96
svF	FBal0405971	RRID:BDSC_605800	Not yet available	Df(4)5-M244	FBab0046981	RRID:BDSC_84133	Viable	Female fertile	No overt visible phenotypes	96
svF	FBal0405971	RRID:BDSC_605800	Not yet available	Df(4)5-M263	FBab0046980	RRID:BDSC_84136	Viable	Female fertile	No overt visible phenotypes	96
svF	FBal0405971	RRID:BDSC_605800	Not yet available	Df(4)ED6380	FBab0037604	RRID:DGGR_150529	Viable	Female fertile	No overt visible phenotypes	96
svF	FBal0405971	RRID:BDSC_605800	Not yet available	Df(4)ED6382	FBab0037606	RRID:DGGR_150531	Viable	Female fertile	No overt visible phenotypes	96
svF	FBal0405971	RRID:BDSC_605800	Not yet available	Df(4)O2	FBab0029601	RRID:BDSC_7084	Viable	Female fertile	No overt visible phenotypes	96
toyC	FBal0400121	RRID:BDSC_603544	RRID:DGGR_119190	JYalphaCR70483-TG4.0	FBal0386736	RRID:BDSC_97185	Viable	Female fertile. Male fertile.	No overt visible phenotypes	86
toyC	FBal0400121	RRID:BDSC_603544	RRID:DGGR_119190	PlexBKG00878	FBal0216740	RRID:BDSC_14579	Viable	Female fertile	No overt visible phenotypes	86
toyC	FBal0400121	RRID:BDSC_603544	RRID:DGGR_119190	PlexBMI15559-DH.GT-TG4.1	FBal0371037	RRID:BDSC_93694	Viable	Female fertile	No overt visible phenotypes	86
toyC	FBal0400121	RRID:BDSC_603544	RRID:DGGR_119190	Df(4)M101-63a	FBab0002961	RRID:BDSC_1082	Viable	Female fertile	No overt visible phenotypes	86
toyC	FBal0400121	RRID:BDSC_603544	RRID:DGGR_119190	Df(4)ED6366	FBab0037590	RRID:BDSC_8067	Viable	Female fertile	No overt visible phenotypes	86
toyC	FBal0400121	RRID:BDSC_603544	RRID:DGGR_119190	Df(4)ED6369	FBab0037593	RRID:BDSC_9422	Viable	Female fertile	No overt visible phenotypes	86
toyC	FBal0400121	RRID:BDSC_603544	RRID:DGGR_119190	Df(4)5-M244	FBab0046981	RRID:BDSC_84133	Viable	Female fertile	No overt visible phenotypes	86
toyC	FBal0400121	RRID:BDSC_603544	RRID:DGGR_119190	Df(4)5-M263	FBab0046980	RRID:BDSC_84136	Viable	Female fertile	No overt visible phenotypes	86
toyC	FBal0400121	RRID:BDSC_603544	RRID:DGGR_119190	Df(4)ED6380	FBab0037604	RRID:DGGR_150529	Viable	Female fertile	No overt visible phenotypes	86
toyC	FBal0400121	RRID:BDSC_603544	RRID:DGGR_119190	Df(4)ED6382	FBab0037606	RRID:DGGR_150531	Viable	Female fertile	No overt visible phenotypes	86
toyC	FBal0400121	RRID:BDSC_603544	RRID:DGGR_119190	Df(4)scH	FBab0023008	RRID:BDSC_4055	Viable	Female fertile	No overt visible phenotypes	86
aFlyBase IDs have not yet been assigned to some alleles. In general, new mutations were complementation tested before stock samples were sent to the Kyoto or Bloomington stock centers for distribution; nevertheless, we have shown the Kyoto and Bloomington RRIDs for convenience. Alleles with RRIDs listed as "Not yet available" have stocks being prepared for distribution at the corresponding stock …
bTable S9 shows control crosses demonstrating the integrity of tester stocks. The footnotes to Table S9 provide relevant information about the Df(4)ED6369, Df(4)ED6380, Df(4)ED6382 and Df(4)scH stocks.
cThis column may be used to sort alleles/rows by the cytological order of the genes mutated (see Supplementary Table 1)
dThe noncomplementation of btA and Df(4)scH reflects the presence of a bt mutation on the Df(1)scH chromosome, not noncomplementation of an off-target mutation on the btA chromosome within the region deleted by Df(1)scH (compare Tables S9 and S11).
