# Supplementary material for: A new Drosophila melanogaster research resource: CRISPR-induced mutations for clonal analysis of fourth chromosome genes
Source: G3 (Bethesda). 2025 Jan 13;15(3):jkaf006. doi: 10.1093/g3journal/jkaf006 (PMC11917476; doi:10.1093/g3journal/jkaf006)
Supplement: jkaf006_Supplementary_Data [file jkaf006_supplementary_data.zip › Supplementary_Table_1_G3-2024-405535.xlsx]

## Sheet: Supplementary Table 1
Supplementary Table 1. Fourth chromosome genesa
Gene	Annotation symbol	FlyBase ID	Genomic location and orientation	Cytological orderb
JYalpha	CG45760	FBgn0267363	4:879..5039 [+]	1
PlexB	CG17245	FBgn0025740	4:32478..43778 [-]	2
asRNA:CR45124	CR45124	FBgn0266617	4:42774..43374 [+]	3
lncRNA:CR44440	CR44440	FBgn0265633	4:44774..46074 [+]	4
ci	CG2125	FBgn0004859	4:47710..57041 [-]	5
asRNA:CR43957	CR43957	FBgn0264617	4:56497..63124 [+]	6
RpS3A	CG2168	FBgn0017545	4:65225..67207 [-]	7
snoRNA:CD68	CR43712	FBgn0263851	4:65587..65647 [-]	8
pan	CG34403	FBgn0085432	4:69326..114270 [+]	9
Ank	CG1651	FBgn0011747	4:115074..129849 [-]	10
anne	CG32000	FBgn0052000	4:132220..143123 [+]	11
lncRNA:CR43956	CR43956	FBgn0264616	4:132674..132874 [-]	12
CG32006	CG32006	FBgn0052006	4:150764..153538 [+]	13
CG31997	CG31997	FBgn0051997	4:154654..156060 [-]	14
CG33978	CG33978	FBgn0053978	4:157575..175639 [-]	15
asRNA:CR45198	CR45198	FBgn0266725	4:175455..175874 [+]	16
Arl4	CG2219	FBgn0039889	4:177348..179389 [-]	17
lncRNA:CR46488	CR46488	FBgn0287619	4:180529..182098 [-]	18
Abcd1	CG2316	FBgn0039890	4:184076..193829 [-]	19
lncRNA:CR44441	CR44441	FBgn0265634	4:194732..195900 [+]	20
CG31998	CG31998	FBgn0051998	4:196675..205945 [-]	21
Crk	CG1587	FBgn0024811	4:210224..213165 [+]	22
CG31999	CG31999	FBgn0051999	4:215009..227748 [-]	23
yellow-h	CG1629	FBgn0039896	4:227922..230428 [+]	24
asRNA:CR46065	CR46065	FBgn0267734	4:228576..229112 [-]	25
CG1674	CG1674	FBgn0039897	4:230730..245903 [+]	26
dpr7	CG33481	FBgn0053481	4:247124..253329 [-]	27
RhoGAP102A	CG42316	FBgn0259216	4:254997..265574 [+]	28
NfI	CG2380	FBgn0042696	4:268175..276369 [-]	29
lncRNA:CR44023	CR44023	FBgn0264793	4:276523..278174 [+]	30
Syt7	CG2381	FBgn0039900	4:278685..306481 [-]	31
Rad23	CG1836	FBgn0026777	4:308093..310822 [+]	32
Zip102B	CG2177	FBgn0039902	4:310930..314087 [-]	33
Rnf11	CG32850	FBgn0052850	4:314923..331387 [+]	34
PMCA	CG42314	FBgn0259214	4:328193..358917 [-]	35
Hcf	CG1710	FBgn0039904	4:359938..375554 [+]	36
dati	CG2052	FBgn0262636	4:375640..395605 [-]	37
lncRNA:CR45125	CR45125	FBgn0266618	4:380724..381275 [+]	38
asRNA:CR44027	CR44027	FBgn0264819	4:395396..395954 [+]	39
mir-9385	CR46291	FBgn0283557	4:400703..400765 [-]	40
lncRNA:CR43437	CR43437	FBgn0263385	4:426067..426601 [+]	41
lncRNA:CR44024	CR44024	FBgn0264794	4:427331..431769 [+]	42
lgs	CG2041	FBgn0039907	4:436957..443911 [-]	43
CaMKI	CG1495	FBgn0016126	4:445504..453947 [+]	44
Taf3	CG2009	FBgn0026262	4:459887..466828 [-]	45
asRNA:CR45126	CR45126	FBgn0266619	4:459768..461413 [+]	46
CG33941	CG33941	FBgn0262731	4:467497..471476 [+]	47
Asator	CG11533	FBgn0039908	4:469409..488994 [-]	48
zfh2	CG1449	FBgn0004607	4:501810..540874 [+]	49
Tdg	CG1981	FBgn0026869	4:538332..557854 [-]	50
lncRNA:CR43958	CR43958	FBgn0264618	4:557025..557854 [-]	51
Pur-alpha	CG1507	FBgn0022361	4:558016..567257 [+]	52
ND-49	CG1970	FBgn0039909	4:568296..571554 [-]	53
Ephrin	CG1862	FBgn0040324	4:571755..580122 [+]	54
CG1909	CG1909	FBgn0039911	4:583108..589348 [+]	55
lncRNA:CR45199	CR45199	FBgn0266726	4:597624..598274 [-]	56
onecut	CG1922	FBgn0028996	4:598555..607649 [-]	57
Eph	CG1511	FBgn0025936	4:610684..622470 [+]	58
mav	CG1901	FBgn0039914	4:623219..626031 [-]	59
mir-954	CR43009	FBgn0262302	4:626126..626212 [+]	60
Gat	CG1732	FBgn0039915	4:629691..635350 [+]	61
Ekar	CG9935	FBgn0039916	4:636131..646556 [-]	62
gw	CG31992	FBgn0051992	4:649041..660608 [-]	63
CG46466	CG46466	FBgn0287597	4:661009..663124 [-]	64
Slip1	CG1783	FBgn0024728	4:663621..669884 [+]	65
CG11360	CG11360	FBgn0039920	4:671142..690650 [+]	66
myo	CG1838	FBgn0026199	4:690686..696055 [-]	67
ey	CG1464	FBgn0005558	4:697689..721173 [+]	68
bt	CG32019	FBgn0005666	4:724400..776474 [+]	69
lncRNA:CR45200	CR45200	FBgn0266727	4:776475..777146 [-]	70
MED26	CG1793	FBgn0039923	4:778516..788978 [-]	71
Sox102F	CG11153	FBgn0039938	4:800436..834393 [-]	72
fd102C	CG11152	FBgn0039937	4:836986..844529 [-]	73
lncRNA:CR45123	CR45123	FBgn0266616	4:851174..851624 [+]	74
Gyf	CG11148	FBgn0039936	4:853557..867025 [-]	75
unc-13	CG2999	FBgn0025726	4:867824..912331 [-]	76
asRNA:CR43425	CR43425	FBgn0263344	4:867824..871426 [+]	77
asRNA:CR44029	CR44029	FBgn0264821	4:879374..884752 [+]	78
eIF4G1	CG10811	FBgn0023213	4:915297..930715 [-]	79
mGluR	CG11144	FBgn0019985	4:936819..949441 [+]	80
4E-T	CG32016	FBgn0052016	4:951542..958392 [-]	81
lncRNA:CR45201	CR45201	FBgn0266728	4:959224..959434 [-]	82
asRNA:CR44030	CR44030	FBgn0264822	4:959675..962692 [+]	83
fuss	CG11093	FBgn0039932	4:962341..978489 [-]	84
lncRNA:sphinx	CR34154	FBgn0083990	4:975168..977261 [+]	85
toy	CG11186	FBgn0019650	4:989725..1007922 [+]	86
PlexA	CG11081	FBgn0025741	4:1009895..1027101 [-]	87
asRNA:CR44031	CR44031	FBgn0264823	4:1027863..1029359 [+]	88
Mpv17	CG11077	FBgn0039930	4:1028675..1029361 [-]	89
Polr1G	CG11076	FBgn0039929	4:1029711..1031757 [-]	90
ATPsynbeta	CG11154	FBgn0010217	4:1031484..1034917 [+]	91
CaMKII	CG18069	FBgn0264607	4:1035288..1053703 [-]	92
Zyx	CG32018	FBgn0011642	4:1057365..1065001 [-]	93
apolpp	CG11064	FBgn0087002	4:1060969..1077273 [+]	94
Actbeta	CG11062	FBgn0024913	4:1077331..1084796 [-]	95
sv	CG11049	FBgn0005561	4:1088798..1113317 [+]	96
Cals	CG11059	FBgn0039928	4:1112874..1123357 [-]	97
Arf4	CG11027	FBgn0013749	4:1124167..1125325 [+]	98
ukar	CG11155	FBgn0039927	4:1126602..1137919 [+]	99
CG32017	CG32017	FBgn0052017	4:1137830..1162158 [-]	100
Kif3C	CG17461	FBgn0039925	4:1147466..1169239 [+]	101
pho	CG17743	FBgn0002521	4:1172469..1181628 [-]	102
CG33521	CG33521	FBgn0250819	4:1185768..1192985 [+]	103
PIP4K	CG17471	FBgn0039924	4:1192419..1196848 [-]	104
Mitf	CG43369	FBgn0263112	4:1198852..1224467 [+]	105
Dyrk3	CG40478	FBgn0027101	4:1225089..1230713 [-]	106
Cadps	CG33653	FBgn0053653	4:1230837..1271759 [+]	107
aPseudogenes not listed. Annotation symbols, genomic coordinates and gene orientations from FlyBase.
bThese numbers are used in other supplementary tables to allow rows to be sorted by cytological order
