# Supplementary material for: A new Drosophila melanogaster research resource: CRISPR-induced mutations for clonal analysis of fourth chromosome genes
Source: G3 (Bethesda). 2025 Jan 13;15(3):jkaf006. doi: 10.1093/g3journal/jkaf006 (PMC11917476; doi:10.1093/g3journal/jkaf006)
Supplement: jkaf006_Supplementary_Data [file jkaf006_supplementary_data.zip › Supplementary_Table_2_G3-2024-405535.xlsx]

## Sheet: Supplementary Table 2
Supplementary Table 2. Guide RNA transgenes
Gene	FlyBase gene ID	Construct	Guide RNA sequence	Stock genotypea	Cytological orderb
Stocks from the National Institute of Genetics
4E-T	FBgn0052016	P{U6-4E-T.NIG.sgRNA}	GTACGACAATCGTCGTTGCA	y2 cho1 v1; P{y+t7.7 v+t1.8=U6-4E-T.NIG.sgRNA}attP2/TM6C, Sb1 Tb1	81
Abcd1	FBgn0039890	P{U6-Abcd1.NIG.sgRNA}	GAGAGGATTTCAAGCTTGCAG	y2 cho1 v1; P{y+t7.7 v+t1.8=U6-Abcd1.NIG.sgRNA}attP40/CyO	19
Actbeta	FBgn0024913	P{U6-Actbeta.NIG.sgRNA}	GCACTGTCCTACTGCTGGCT	y2 cho1 v1; P{y+t7.7 v+t1.8=U6-Actbeta.NIG.sgRNA}attP40	95
Ank	FBgn0011747	P{U6-Ank.NIG.sgRNA}	GCTGACATCGTTTCCAAATC	y2 cho1 v1; P{y+t7.7 v+t1.8=U6-Ank.NIG.sgRNA}attP40/CyO	10
anne	FBgn0052000	P{U6-anne.NIG.sgRNA}	GACGCCACCAATGTAACACG	y2 cho1 v1; P{y+t7.7 v+t1.8=U6-anne.NIG.sgRNA}attP40/CyO	11
apolpp	FBgn0087002	P{U6-apolpp.NIG.sgRNA}	GATAAAGTCTCACTATCAGAT	y2 cho1 v1; P{y+t7.7 v+t1.8=U6-apolpp.NIG.sgRNA}attP40/CyO	94
Arf4	FBgn0013749	P{U6-Arf4.NIG.sgRNA}	GTGGAAATAGTGTCGCCACAA	y2 cho1 v1; P{y+t7.7 v+t1.8=U6-Arf4.NIG.sgRNA}attP40	98
Arl4	FBgn0039889	P{U6-Arl4.NIG.sgRNA}	GGATTCTGCGGGAAAAACAA	y2 cho1 v1; P{y+t7.7 v+t1.8=U6-Arl4.NIG.sgRNA}attP2	17
Asator	FBgn0039908	P{U6-Asator.NIG.sgRNA}	GCACTGAATGGATGGATTCAA	y2 cho1 v1; P{y+t7.7 v+t1.8=U6-Asator.NIG.sgRNA}attP2	48
ATPsynbeta	FBgn0010217	P{U6-ATPsynbeta.NIG.sgRNA}	GGAAAGATTGTGGCCGTAAT	y2 cho1 v1; P{y+t7.7 v+t1.8=U6-ATPsynbeta.NIG.sgRNA}attP2/TM6C, Sb1 Tb1	91
bt	FBgn0005666	P{U6-bt.NIG.sgRNA}	GATGAAGGAGACGGTCGAGA	y2 cho1 v1; P{y+t7.7 v+t1.8=U6-bt.NIG.sgRNA}attP2/TM6C, Sb1 Tb1	69
Cadps	FBgn0053653	P{U6-Cadps.NIG.sgRNA}	GAGCCGACAGATATGACTAAG	y2 cho1 v1; P{y+t7.7 v+t1.8=U6-Cadps.NIG.sgRNA}attP2	107
Cals	FBgn0039928	P{U6-Cals.NIG.sgRNA}	GATCTGTGCAATCTATTGTGA	y2 cho1 v1; P{y+t7.7 v+t1.8=U6-Cals.NIG.sgRNA}attP2	97
CaMKI	FBgn0016126	P{U6-CaMKI.NIG.sgRNA}	GTTGATCGCATTGTCGAAAAG	y2 cho1 v1; P{y+t7.7 v+t1.8=U6-CaMKI.NIG.sgRNA}attP2	44
CG11360	FBgn0039920	P{U6-CG11360.NIG.sgRNA}	GGCATTGGTAGCGGTTGAGC	y2 cho1 v1; P{y+t7.7 v+t1.8=U6-CG11360.NIG.sgRNA}attP2/TM6C, Sb1 Tb1	66
CG1674	FBgn0039897	P{U6-CG1674.NIG.sgRNA}	GGCCGATAAATCAGATGCAA	y2 cho1 v1; P{y+t7.7 v+t1.8=U6-CG1674.NIG.sgRNA}attP2/TM6C, Sb1 Tb1	26
CG1909	FBgn0039911	P{U6-CG1909.NIG.sgRNA}	GAAAGGGACGTGCCAAAGAG	y2 cho1 v1; P{y+t7.7 v+t1.8=U6-CG1909.NIG.sgRNA}attP2	55
CG31998	FBgn0051998	P{U6-CG31998.NIG.sgRNA}	GCGCAGATGTGGGCAATGCA	y2 cho1 v1; P{y+t7.7 v+t1.8=U6-CG31998.NIG.sgRNA}attP2/TM6C, Sb1 Tb1	21
CG31999	FBgn0051999	P{U6-CG31999.NIG.sgRNA}	GGTACTCGCTGTGACGGAGA	y2 cho1 v1; P{y+t7.7 v+t1.8=U6-CG31999.NIG.sgRNA}attP2	23
CG32006	FBgn0052006	P{U6-CG32006.NIG.sgRNA}	GTTCGGTTGGGTTGTAATCAA	y2 cho1 v1; P{y+t7.7 v+t1.8=U6-CG32006.NIG.sgRNA}attP2	13
CG32017	FBgn0052017	P{U6-CG32017.NIG.sgRNA}	GCGCGGAGCTGTTCGCATGT	y2 cho1 v1; P{y+t7.7 v+t1.8=U6-CG32017.NIG.sgRNA}attP40/CyO	100
CG33521	FBgn0250819	P{U6-CG33521.NIG.sgRNA}	GAAACCCGTGTACAAAATGG	y2 cho1 v1; P{y+t7.7 v+t1.8=U6-CG33521.NIG.sgRNA}attP2/TM6C, Sb1 Tb1	103
CG33978	FBgn0053978	P{U6-CG33978.NIG.sgRNA}	GGAGTGTGGTAAACAGAACA	y2 cho1 v1; P{y+t7.7 v+t1.8=U6-CG33978.NIG.sgRNA}attP40	15
ci	FBgn0004859	P{U6-ci.NIG.sgRNA}	GCATTCCATCTTGCCGGACT	y2 cho1 v1; P{y+t7.7 v+t1.8=U6-ci.NIG.sgRNA}attP40/CyO	5
Crk	FBgn0024811	P{U6-Crk.NIG.sgRNA}	GAAAAGACGAGGATCAATGG	y2 cho1 v1; P{y+t7.7 v+t1.8=U6-Crk.NIG.sgRNA}attP2/TM6C, Sb1 Tb1	22
dati	FBgn0262636	P{U6-dati.NIG.sgRNA}	GCGCCGCTGCGCTGCTCGAAC	y2 cho1 v1; P{y+t7.7 v+t1.8=U6-dati.NIG.sgRNA}attP2/TM6C, Sb1 Tb1	37
dpr7	FBgn0053481	P{U6-dpr7.NIG.sgRNA}	GGTATCATGGATGCGTAAGC	y2 cho1 v1; P{y+t7.7 v+t1.8=U6-dpr7.NIG.sgRNA}attP2	27
Dyrk3	FBgn0027101	P{U6-Dyrk3.NIG.sgRNA}	GTTCGTGAAATAAAAAGGTG	y2 cho1 v1; P{y+t7.7 v+t1.8=U6-Dyrk3.NIG.sgRNA}attP40	106
eIF4G1	FBgn0023213	P{U6-eIF4G1.NIG.sgRNA}	GCCAGGAGCCAGCACTGTAA	y2 cho1 v1; P{y+t7.7 v+t1.8=U6-eIF4G1.NIG.sgRNA}attP2	79
Ekar	FBgn0039916	P{U6-Ekar.NIG.sgRNA}	GCACTGGACATCCCAAACAT	y2 cho1 v1; P{y+t7.7 v+t1.8=U6-Ekar.NIG.sgRNA}attP2	62
Eph	FBgn0025936	P{U6-Eph.NIG.sgRNA}	GAGGAAACGCCTTGTCATGCA	y2 cho1 v1; P{y+t7.7 v+t1.8=U6-Eph.NIG.sgRNA}attP2	58
Ephrin	FBgn0040324	P{U6-Ephrin.NIG.sgRNA}	GGAAGCAGGGATAGAATCAA	y2 cho1 v1; P{y+t7.7 v+t1.8=U6-Ephrin.NIG.sgRNA}attP40/CyO	54
ey	FBgn0005558	P{U6-ey.NIG.sgRNA}	GGCGCAAGCAACTCCGGGGA	y2 cho1 v1; P{y+t7.7 v+t1.8=U6-ey.NIG.sgRNA}attP2/TM6C, Sb1 Tb1	68
fd102C	FBgn0039937	P{U6-fd102C.NIG.sgRNA}	GCGGCCATTCGATTAACTGA	y2 cho1 v1; P{y+t7.7 v+t1.8=U6-fd102C.NIG.sgRNA}attP2	73
fuss	FBgn0039932	P{U6-fuss.NIG.sgRNA}	GTTGTAACGCGAGGGTAGAA	y2 cho1 v1; P{y+t7.7 v+t1.8=U6-fuss.NIG.sgRNA}attP2	84
Gat	FBgn0039915	P{U6-Gat.NIG.sgRNA}	GAGTGGGCCTAGCTATAGGTT	y2 cho1 v1; P{y+t7.7 v+t1.8=U6-Gat.NIG.sgRNA}attP2	61
gw	FBgn0051992	P{U6-gw.NIG.sgRNA}	GAGCGGAAACTCCAGCAACGC	y2 cho1 v1; P{y+t7.7 v+t1.8=U6-gw.NIG.sgRNA}attP2	63
Gyf	FBgn0039936	P{U6-Gyf.NIG.sgRNA}	GTGGCTCTGGTGCTCTAGAT	y2 cho1 v1; P{y+t7.7 v+t1.8=U6-Gyf.NIG.sgRNA}attP2/TM6C, Sb1 Tb1	75
Hcf	FBgn0039904	P{U6-Hcf.NIG.sgRNA}	GGTCACAGCTTTACAATGGT	y2 cho1 v1; P{y+t7.7 v+t1.8=U6-Hcf.NIG.sgRNA}attP2/TM6C, Sb1 Tb1	36
JYalpha	FBgn0267363	P{U6-JYalpha.NIG.sgRNA}	GCAATTCTATGCATCGATAT	y2 cho1 v1; P{y+t7.7 v+t1.8=U6-JYalpha.NIG.sgRNA}attP40/CyO	1
Kif3C	FBgn0039925	P{U6-Kif3C.NIG.sgRNA}	GCTTACGGTCAAACAGGTTG	y2 cho1 v1; P{y+t7.7 v+t1.8=U6-Kif3C.NIG.sgRNA}attP2/TM6C, Sb1 Tb1	101
lgs	FBgn0039907	P{U6-lgs.NIG.sgRNA}	GCAAAAGGTCAAGCAGCTGG	y2 cho1 v1; P{y+t7.7 v+t1.8=U6-lgs.NIG.sgRNA}attP2	43
mav	FBgn0039914	P{U6-mav.NIG.sgRNA}	GCCTATTACTGATAATGCTG	y2 cho1 v1; P{y+t7.7 v+t1.8=U6-mav.NIG.sgRNA}attP2/TM6C, Sb1 Tb1	59
MED26	FBgn0039923	P{U6-MED26.NIG.sgRNA}	GTCATCGGTCAAGTTAATCA	y2 cho1 v1; P{y+t7.7 v+t1.8=-MED26.NIG.sgRNA}attP40	71
Mitf	FBgn0263112	P{U6-Mitf.NIG.sgRNA}	GACAGACATTAGACACTGCTA	y2 cho1 v1; P{y+t7.7 v+t1.8=U6-Mitf.NIG.sgRNA}attP2	105
mGluR	FBgn0019985	P{U6-mGluR.NIG.sgRNA}	GGCATATGTGTCTCTTGAAC	y2 cho1 v1; P{y+t7.7 v+t1.8=U6-mGluR.NIG.sgRNA}attP2	80
Mpv17	FBgn0039930	P{U6-Mpv17.NIG.sgRNA}	GCCAAAACCTACTCGCCAATG	y2 cho1 v1; P{y+t7.7 v+t1.8=U6-Mpv17.NIG.sgRNA}attP2	89
myo	FBgn0026199	P{U6-myo.NIG.sgRNA}	GCCGTGACATATCGAGTTACA	y2 cho1 v1; P{y+t7.7 v+t1.8=U6-myo.NIG.sgRNA}attP2	67
ND-49	FBgn0039909	P{U6-ND-49.NIG.sgRNA}	GCATGAAGCAGTTTAGCGGCC	y2 cho1 v1; P{y+t7.7 v+t1.8=U6-ND-49.NIG.sgRNA}attP40	53
NfI	FBgn0042696	P{U6-NfI.NIG.sgRNA}	GACTGAGGTGAAGCAAAAGT	y2 cho1 v1; P{y+t7.7 v+t1.8=U6-NfI.NIG.sgRNA}attP2/TM6C, Sb1 Tb1	29
onecut	FBgn0028996	P{U6-onecut.NIG.sgRNA}	GCATATGCAGCATGGGCGTG	y2 cho1 v1; P{y+t7.7 v+t1.8=U6-onecut.NIG.sgRNA}attP2	57
pan	FBgn0085432	P{U6-pan.NIG.sgRNA}	GGCGTTCATGCTCTATATGA	y2 cho1 v1; P{y+t7.7 v+t1.8=U6-pan.NIG.sgRNA}attP2	9
pho	FBgn0002521	P{U6-pho.NIG.sgRNA}	GATATTAATACCGAAGAGTC	y2 cho1 v1; P{y+t7.7 v+t1.8=U6-pho.NIG.sgRNA}attP2	102
PIP4K	FBgn0039924	P{U6-PIP4K.NIG.sgRNA}	GCCGTCACATTTCAAAGTCA	y2 cho1 v1; P{y+t7.7 v+t1.8=U6-PIP4K.NIG.sgRNA}attP2	104
PMCA	FBgn0259214	P{U6-PMCA.NIG.sgRNA}	GAGGTGTGCCAAATATCAGT	y2 cho1 v1; P{y+t7.7 v+t1.8=U6-PMCA.NIG.sgRNA}attP2/TM6C, Sb1 Tb1	35
Pur-alpha	FBgn0022361	P{U6-Pur-alpha.NIG.sgRNA}	GGATAAATGGTCACGAAATT	y2 cho1 v1; P{y+t7.7 v+t1.8=U6-Pur-alpha.NIG.sgRNA}attP40/CyO	52
Rad23	FBgn0026777	P{U6-Rad23.NIG.sgRNA}	GTGACGAATTGATTGGCGAGT	y2 cho1 v1; P{y+t7.7 v+t1.8=U6-Rad23.NIG.sgRNA}attP2/TM6C, Sb1 Tb1	32
RhoGAP102A	FBgn0259216	P{U6-RhoGAP102A.NIG.sgRNA}	GAGCATTCAGCTGTTCTAAG	y2 cho1 v1; P{y+t7.7 v+t1.8=U6-RhoGAP102A.NIG.sgRNA}attP2	28
Rnf11	FBgn0052850	P{U6-Rnf11.NIG.sgRNA}	GTTGTCGAAGACGACGTGGA	y2 cho1 v1; P{y+t7.7 v+t1.8=U6-Rnf11.NIG.sgRNA}attP2/TM6C, Sb1 Tb1	34
Slip1	FBgn0024728	P{U6-Slip1.NIG.sgRNA}	GGTTTGAGTTTCCTTCGATG	y2 cho1 v1; P{y+t7.7 v+t1.8=U6-Slip1.NIG.sgRNA}attP40/CyO	65
Sox102F	FBgn0039938	P{U6-Sox102F.NIG.sgRNA}	GCGGCTGTAGGAAGGCCGGA	y2 cho1 v1; P{y+t7.7 v+t1.8=U6-Sox102F.NIG.sgRNA}attP2/TM6C, Sb1 Tb1	72
sv	FBgn0005561	P{U6-sv.NIG.sgRNA}	GGAGGCGTTAATCAACTTGG	y2 cho1 v1; P{y+t7.7 v+t1.8=U6-sv.NIG.sgRNA}attP2/TM6C, Sb1 Tb1	96
Syt7	FBgn0039900	P{U6-Syt7.NIG.sgRNA}	GACCGATCCAAGTGAAAATGT	y2 cho1 v1; P{y+t7.7 v+t1.8=U6-Syt7.NIG.sgRNA}attP40/CyO	31
Taf3	FBgn0026262	P{U6-Taf3.NIG.sgRNA}	GCTCCCAACGTCCAATTCAA	y2 cho1 v1; P{y+t7.7 v+t1.8=U6-Taf3.NIG.sgRNA}attP2/TM6C, Sb1 Tb1	45
Tdg	FBgn0026869	P{U6-Tdg.NIG.sgRNA}	GTGACCAGTGCCTGCTCTGG	y2 cho1 v1; P{y+t7.7 v+t1.8=U6-Tdg.NIG.sgRNA}attP2	50
toy	FBgn0019650	P{U6-toy.NIG.sgRNA}	GAGAATACTACAAGTGTCCAA	y2 cho1 v1; P{y+t7.7 v+t1.8=U6-toy.NIG.sgRNA}attP2/TM6C, Sb1 Tb1	86
ukar	FBgn0039927	P{U6-ukar.NIG.sgRNA}	GGTATATTTGAACTGGACGA	y2 cho1 v1; P{y+t7.7 v+t1.8=U6-ukar.NIG.sgRNA}attP2/TM6C, Sb1 Tb1	99
unc-13	FBgn0025726	P{U6-unc-13.NIG.sgRNA}	GTTGACAGTATGCCGGACATA	y2 cho1 v1; P{y+t7.7 v+t1.8=U6-unc-13.NIG.sgRNA}attP2	76
yellow-h	FBgn0039896	P{U6-yellow-h.NIG.sgRNA}	GTTGCACAAAAGTTGAGTAT	y2 cho1 v1; P{y+t7.7 v+t1.8=U6-yellow-h.NIG.sgRNA}attP40/CyO	24
zfh2	FBgn0004607	P{U6-zfh2.NIG.sgRNA}	GGGACATGGGCTTGGAAATA	y2 cho1 v1; P{y+t7.7 v+t1.8=U6-zfh2.NIG.sgRNA}attP40	49
Zyx	FBgn0011642	P{U6-Zyx.NIG.sgRNA}	GGCTTTGTAAAGCTGTTGAG	y2 cho1 v1; P{y+t7.7 v+t1.8=U6-Zyx.NIG.sgRNA}attP2	93
Stocks from the Bloomington Drosophila Stock Center
CaMKII	FBgn0264607	P{TKO.GS03310}	GCGGCTACATGACAGTATAC	y1 v1; P{y+t7.7 v+t1.8=TKO.GS03310}attP40	92
aBalancers are noted in genotypes when they were present in stocks, even if insertion homozygotes were also present . Since these stocks are not in public distribution, no RRIDs are available.
bThis column may be used to sort row/genes by cytological order (see Supplementary Table 1)
