# Supplementary material for: A new Drosophila melanogaster research resource: CRISPR-induced mutations for clonal analysis of fourth chromosome genes
Source: G3 (Bethesda). 2025 Jan 13;15(3):jkaf006. doi: 10.1093/g3journal/jkaf006 (PMC11917476; doi:10.1093/g3journal/jkaf006)
Supplement: jkaf006_Supplementary_Data [file jkaf006_supplementary_data.zip › Supplementary_Table_3_G3-2024-405535.xlsx]

## Sheet: Supplementary Table 3
Supplementary Table 3. PCR primers
Gene	FlyBase ID	Forward primer	Reverse primer	Forward sequencing primera	Reverse sequencing primera	Cytological orderb
4E-T	FBgn0052016	TCCAAGTGTTAAGGATCTGGAAGCTCAAATG	CAGCGCAGGGTATAAAAGCATTAAAATAAG			81
Abcd1	FBgn0039890	TGTTGACCGGATTGCAGAAAAGTGTGAAC	TGTTATTTACCGAAACGCCAGAGACAG			19
Actbeta	FBgn0024913	CCGGAAGTCATTTCCACAACCCGCTGC	GACACCAGTAGGCTTCTCTCTGACTGAC			95
Ank	FBgn0011747	CTTGCGGTAGCAATGCAGCAGGGACAC	TGTTGTCCAACAATAAATGAGCTGCTTC			10
anne	FBgn0052000	CCATGTATTGGACTATTAAATCCAGATCAGG	GGCACGTACTTTTGAATTGGGCCGAGG			11
apolpp	FBgn0087002	CCAAGCGGTACCAAGGCAAACTCACCAG	CACTTAGTGCAGCTACCGTATTGCCAC			94
Arf4	FBgn0013749	GGGACTAACAATATCTAGTCTTTTGACACG	GGTTAAGGCGCAACTTGTCCGTAAGCTC			98
Arl4	FBgn0039889	TCGACAATATTTCATTGAAGAATGGGTGCTAC	CCTGGTTATCAGGACATTTAGCGGTACG			17
Asator	FBgn0039908	ATTCATCGGATGTGGGCGGAATGATCG	TGTCTTTAATTTTTCGCCATGGCAGTTG			48
ATPsynbeta	FBgn0010217	TGCTGCGGTGGCCTTCGACAAGTCCTG	CGAATTCAGGAGCCTCAGCATGAATGG			91
bt	FBgn0005666	GAACCTGCGGTTCTTGCACAGAAAAATGG	AGTACAGTTGGTTTGTCGGCGTGCTATG			69
Cadps	FBgn0053653	TCTCTTTCCCGAAAACAACCCT	CCAGTGCGGGACTATTACGG	TCTCTTTCCCGAAAACAACCCT	CCATCAAAGTTCATTGCACGACAACTGG	107
Cals	FBgn0039928	CCGTATCACGAAATTCCATTTAAGGTAAG	ACGCACCGTGTAGTCAATGCGTTCTGG			97
CaMKI	FBgn0016126	TTCAGGTTAACTCATCCAAATATAGTGCAAC	GAACCTGTACGCTCAACCCCAACCTTC			44
CaMKII	FBgn0264607	GTAGATATATCAATCCGCATCTGCAAGC	CGAACGGAGGGAAAAGGATGAAGTATG			92
CG11360	FBgn0039920	CATTACCATGGCGGCTCAGGTCACACC	AGACGGACTCGGCCAGATCGACTACGG			66
CG1674	FBgn0039897	TTTGGAACATTCATTCAGCTGCACTTC	TCAGATTTCATTGACAGACGCAGCACGAG			26
CG1909	FBgn0039911	GTCCTGCCAGCAAAGCCTAAGACAGTAC	GTCCACTTCTGCATTTAGTGCCGCACTC			55
CG31998	FBgn0051998	GATTCAACAGACAGAAGGGAGTGTTGTG	CCATCGTACTTACTCGATGGTATTGGC			21
CG31999	FBgn0051999	TTCGACATGCTCGTACGACCGCCTCTT	CCCGGGGTGGCACTTACATTGGTATGC			23
CG32006	FBgn0052006	TGTCATACCACTTTACTTCTTCGGCAAAACAG	TCGCCCATTTTGTAACATAGCCATTCC			13
CG32017	FBgn0052017	TGGCAACTATAAGGCTTGGGAATGCAC	CGAAATTACTCACTTCCTACATGACAATC			100
CG33521	FBgn0250819	ACGTAATGTTATTCATGTACGTTCACGAG	GTGCATAGAGCAATATAGACTTCCATCATG			103
CG33978	FBgn0053978	TTCAGATAGACGTGCGTGTTTCTCACAC	TTGCAGGCTGAAGCCGGCTGTTTCTATG			15
ci	FBgn0004859	CCCGGCCTATAGAATTCCCGGATACATGG	GCAGACGGGTTGAATGAACATGAGACATGG			5
Crk	FBgn0024811	CGGCCTGCGTGTAGAAGGGTGGAAAAAG	CCCGCTAGTCATAAAATAGGCGTGGGGAAAAG			22
dati	FBgn0262636	GCAAGGGAACAGGTATCATTCTTGCAG	CGTAATAGATTCAAGAATGGGCTATAATTCG			37
dpr7	FBgn0053481	ACGTGGGAACTTGCCTCCATTTCCATC	TGCATTTCCAGCTATTTATTGCCCAATACTC			27
eIF4G1	FBgn0023213	ACTCACAACCCCTTCACCAG	TCTCGTAACACCTTAAACGAAACG	CATGCCATACTACCAGTACCAATATGTC	GATTCTGATCCTTGTGATGATGTACTGG	79
Ekar	FBgn0039916	GACAAAAGCCTTTTGCCTGAGACTACCG	CGTTGCTTACGTTACTACTATGACTGACG			62
Eph	FBgn0025936	CGATCGTGGATCAGCAAACCGACTTTACATTG	TGGCGTCTCATACGGTTCTGCGTTATC			58
Ephrin	FBgn0040324	ACGTGCCAGGAAGTATTGAGAGTATCC	GCCCAGCGTGTTTATACGCGACATTAGGG			54
ey	FBgn0005558	GGCTGCGCAAAAGGAGCAGCAAAGCAC	TTGCAACGGGGCAGTTTCTCTGGTGAC			68
fd102C	FBgn0039937	CTACCCACTTGGAACGACAAGAACTTCAC	CGGACCTTACGCTGCGCCTTGCGACGTC			73
fuss	FBgn0039932	CAGTTACAACGAGATACACAACAGGAGAG	CGCAGTGGATTGTGTTGGTGAGCCAGG			84
Gat	FBgn0039915	GCGGCTTGTGGGTATTAGACTGGACATGG	GTAAAATACCGCCCACGCAAGAATGAC			61
gw	FBgn0051992	AGCTTTTCCCTCAAAATGTGACTAACAATAC	CCACTGTGTTGGGATATTGCCTGATACTG			63
Gyf	FBgn0039936	ACCAACGCCCAAGCGGTCTATATGATG	ACAACAGATTGTAGCATGAATGGTATCG			75
Hcf	FBgn0039904	TGTTTTTGGGGGAATGATCGAATACGG	GCCTCCCCTGAAGTTTTCGGCTTCGAC			36
JYalpha	FBgn0267363	GCAGGCGGCAGATATGATTCTATTGGATG	CGCGGGTCTAATGTCAAACCGCCATTC			1
Kif3C	FBgn0039925	TCCGTGACTAATCCATCAGCTCGCATATC	TCATGCGGTGGACATAGCGACGGTAAC			101
lgs	FBgn0039907	GCCGTGCTACGCAGATGCTACTAGACGC	CGTAGAACAAATGTAGTTCCGCTTGAAGGG			43
mav	FBgn0039914	AGGAAACAGCTGTGTGGTGCGACTCT	TGGTACGGTGTTTATCCACTGAACTGAC			59
MED26	FBgn0039923	CGGGTGAACATACCCTACTTCATCCGAAC	AAAACTAATTGGTGGGCACACGATTCC			71
mGluR	FBgn0019985	ATTTCCGGTCCATGAAAAAGGTGAAGG	CTGCTTTCAGAACATTGATTAAGACTCACC			80
Mpv17	FBgn0039930	CCAATCACTTTGCGATTATTAGGCAACC	GGCGATGAACTGGGCGTAGAGCACCTG			89
myo	FBgn0026199	TGCTGCGGTTGGAGAAAATATAAAACC	CCACTTTGGCTTTCTCACGCAACTGACG			67
ND-49	FBgn0039909	CGTTGATTCCTGGACTTTCACACTTGAGG	TACGGCAATGCCTGGGTGTATGTCTTG			53
NfI	FBgn0042696	AACATACCTCACCTATCTTTGGGATTGTC	TAACCATGACCAAATCAAGCCGCCATAC			29
onecut	FBgn0028996	GTGAAACACCGGACCTGCTCTGCATCTG	GATCTCTGGTGCAAGCCATGGATGATCTG			57
pan	FBgn0085432	CGCATTGTTTAGTTTTATAACACAGGGAAG	TTATCTCGTGCGCTCCACCCCGGATAC			9
pho	FBgn0002521	CATGAAAACGACAAAATAAAAGCGGCTGAC	TGAAGAATCCGGAAGCAAGATTGGCTCTTC			102
PIP4K	FBgn0039924	GTAATGCTTTTGCCGGACGATTTTCGAGC	CTCATGACAACGAAGTAATATTGCACGC			104
PMCA	FBgn0259214	GCTGTGTTGCAGGAGGAGGAAGAACACC	GTTCGTCAACTGCCGCACCAAGGAGCG			35
Pur-alpha	FBgn0022361	GCGTCGAACAGGAATTGGCTACGAAAATG	GGGCAAACGATTTACTCTCTGATTAGACC			52
Rad23	FBgn0026777	CGCGATTCGTCTAGTTCAAATCGTAATCAAC	TGAAGTGTGCAAATTTAGTACTTCTGGGTAG			32
RhoGAP102A	FBgn0259216	CCTGGAGATATATGACAGATGCAGGCCG	CTTCGAGAATGCTTAGTGGAGCATCGCC			28
Rnf11	FBgn0052850	CAATGTGGCATCTAGCCCGTCTCAACG	GGATTTCAAATTCTTCAGCTCCTTAGTATTGC			34
Slip1	FBgn0024728	GCCAGTGCCTCTCAACAAATAAATTGC	CCGTCCGACCGCTCGATCATTCAAAGTC			65
Sox102F	FBgn0039938	GCATGACCGACATTGATGCGAGTGCTC	GGATTCTCGTACGTTGGGGACTCTGGC			72
sv	FBgn0005561	TTCCACTAGTTGAGTATCAGGGAACTCG	TGAGAGCACTAATTGTTACCGCAGCTGTCC			96
Syt7	FBgn0039900	GAATAAAAGGCGACGCCCTCGCAGCAG	TTCGTCAGTCCATGCTTAAAATCACTC			31
Taf3	FBgn0026262	GCCACCAATGCAGGACCCCGAACTTCG	CAGTTAGCATCGTATGGTTGTTAGACGC			45
Tdg	FBgn0026869	TGGATCCGAAATCAAAAATGTCAGACACC	ACTCGATGCTGTTCCTGTGCGTTGCTG			50
toy	FBgn0019650	GCATCCCCACTCGTCAGTCGGGCAGAG	GGTCAACAAACTTGCGCTACGTCCATATC			86
ukar	FBgn0039927	TGGCCCAACAGATGCTCTTTTAGCTAGTC	CGGACAAACGGACATGGCTAGATCGAC			99
unc-13	FBgn0025726	GATTTATTCACTGGCAAGTAACGCCTTTCG	CAGTCTATACCTTGAGAACCTGCCGTCC			76
yellow-h	FBgn0039896	CGTTGGTAGATCTGGTCGATTGATTCC	AAAGATATGGATGAGACGCACTGAATG			24
zfh2	FBgn0004607	CGGATGTTCCATGCTCAGGGTTTTTGC	TGCCCATCCATAAAAACCTATCCATCC			49
Zyx	FBgn0011642	CCGGCAATTTTGGAACAGCA	ATCAATCGACCATGCAAAAATTACA	CCGGCAATTTTGGAACAGCA	TCAATTGGTTTGTTGAATTCCAAAGTGG	93
aFor most genes, we used the same primers to amplify the genomic region surrounding each mutation and sequence the PCR product. In these columns, we note genes for which we used a different primer pair for sequencing.
bThis column may be used to sort rows/genes by cytological order (see Supplementary Table 1)
