# Supplementary material for: A new Drosophila melanogaster research resource: CRISPR-induced mutations for clonal analysis of fourth chromosome genes
Source: G3 (Bethesda). 2025 Jan 13;15(3):jkaf006. doi: 10.1093/g3journal/jkaf006 (PMC11917476; doi:10.1093/g3journal/jkaf006)
Supplement: jkaf006_Supplementary_Data [file jkaf006_supplementary_data.zip › Supplementary_Table_4_G3-2024-405535.xlsx]

## Sheet: Supplementary Table 4
Supplementary Table 4. Stocks and reagents used in this study
A. Drosophila melanogaster stocks obtained from the Bloomington Drosophila Stock Center (BDSC)
Stock number	Stock genotype	Research Resource Identifier (RRID)
Stocks used in screens
117	sn36a/C(1)DX, y1 f1	RRID:BDSC_117
525	Ki1	RRID:BDSC_525
950	Df(1)RA2/FM7c	RRID:BDSC_950
5906	w1118/Dp(1;Y)y+; TM2/TM6C, Sb1	RRID:BDSC_5906
6598	y1 w1118	RRID:BDSC_6598
6878	P{w+mW.Scer\FRT.hs=RS3}l(1)CB-6411-31, w1118/FM7h	RRID:BDSC_6878
9549	w1118; P{w+mC=ActGFP}unc-13GJ/In(4)ciD, ciD panciD	RRID:BDSC_9549
17599	y1 w67c23; P{y+mDint2 w+mC=EPgy2}EY09758	RRID:BDSC_17599
24488	y1 M{RFP3xP3.PB GFPE.3xP3=vas-int.Dm}ZH-2A w*; M{3xP3-RFP.attP}ZH-102D	RRID:BDSC_24488
24639	w1118/Dp(2;Y)G, P{w+mC=hs-hid}Y; wgSp-1/CyO	RRID:BDSC_24639
24640	w1118/Dp(2;Y)G, P{w+mC=hs-hid}Y; MKRS/TM2, y+	RRID:BDSC_24640
24800	y1 w67c23; Mi{GFPE.3xP3=ET1}CG32017MB02477	RRID:BDSC_24800
26932	y1 w*; P{w+mC=EP}G16942	RRID:BDSC_26932
26964	y1 w*; P{w+mC=EP}MESR3G19459	RRID:BDSC_26964
35531	winscy/Dp(2;Y)G, P{w+mC=hs-hid}Y	RRID:BDSC_35531
35532	C(1)RA, In(1)scJ1, In(1)sc8, l(1)1Ac1, scJ1 sc8/winscy/Dp(1;Y)y+	RRID:BDSC_35532
78781	y1 sc* v1 sev21; P{y+t7.7 v+t1.8=nanos-Cas9.R}attP40	RRID:BDSC_78781
78782	y1 sc* v1 sev21; P{y+t7.7 v+t1.8=nanos-Cas9.R}attP2	RRID:BDSC_78782
81692	y1 v1; P{y+t7.7 v+t1.8=TKO.GS03310}attP40	RRID:BDSC_81692
94596	w1118; TI{TI}FRT101F	RRID:BDSC_94596
Stocks used in characterizing mutations
638	btD/In(4)ciD, ciD panciD	RRID:BDSC_638
642	ci1 svn	RRID:BDSC_642
648	ey2	RRID:BDSC_648
658	svspa-1	RRID:BDSC_658
1082	Df(4)M101-63a/In(4)ciD, ciD panciD	RRID:BDSC_1082
1197	Df(4)38/In(4)ciD, ciD panciD svspa-pol	RRID:BDSC_1197
2515	st1 ry2; svspa-pol	RRID:BDSC_2515
4055	C(1)DX, y1 f1; T(1;4)scH, scH	RRID:BDSC_4055
4231	w1118; btl-b/In(4)ciD, ciD panciD	RRID:BDSC_4231
4759	w1118; pan2/P{w+mC=ActGFP}unc-13GJ	RRID:BDSC_4759
4760	pan3/Dp(2;4)eyD, AblpeyD: eyD	RRID:BDSC_4760
6212	pho1/In(4)ciD, ciD panciD	RRID:BDSC_6212
7082	y1 w*; Df(4)J2/In(4)ciD, ciD panciD svspa-pol	RRID:BDSC_7082
7083	w*; Df(4)C3/In(4)ciD, ciD panciD svspa-pol	RRID:BDSC_7083
7084	y1 w*; Df(4)O2/In(4)ciD, ciD panciD svspa-pol	RRID:BDSC_7084
8067	w1118; Df(4)ED6366, P{w+mW.Scer\FRT.hs3=3’.RS5+3.3’}Abcd1ED6366 panED6366/Dp(2;4)eyD, AblpeyD: eyD	RRID:BDSC_8067
9422	w1118; Df(4)ED6369, P{w+mW.Scer\FRT.hs3=3'.RS5+3.3'}ED6369/l(4)102EFf1	RRID:BDSC_9422
9433	w*; Df(4)M101-62f/Dp(2;4)eyD, AblpeyD: eyD	RRID:BDSC_9433
9549	w1118; P{w+mC=ActGFP}unc-13GJ/In(4)ciD, ciD panciD	RRID:BDSC_9549
14379	w1118; P{y+mDint2 wBR.E.BR=SUPor-P}datiKG01667/In(4)ciD, ciD panciD	RRID:BDSC_14379
14579	y1; ry506; P{y+mDint2 wBR.E.BR=SUPor-P}PlexBKG00878/In(4)ciD, ciD panciD	RRID:BDSC_14579
22661	y1; Mi{GFPE.3xP3=ET1}EkarMB00001	RRID:BDSC_22661
23097	y1 w67c23; P{y+mDint2 w+mC=EPgy2}PlexAEY16548/In(4)ciD, ciD panciD	RRID:BDSC_23097
23727	y1; Mi{GFPE.3xP3=ET1}MED26MB00704	RRID:BDSC_23727
31010	y1 w*; Mi{y+mDint2=MIC}GyfMI00455	RRID:BDSC_31010
42700	y1 w1118; lgs17E/In(4)ciD, ciD panciD	RRID:BDSC_42700
60760	y1; Mi{y+mDint2=MIC}CG31998MI02727/In(4)ciD, ciD panciD	RRID:BDSC_60760
60790	y1; Mi{y+mDint2=MIC}CG31998MI06163/In(4)ciD, ciD panciD	RRID:BDSC_60790
60804	y1; Mi{y+mDint2=MIC}dpr7MI07186	RRID:BDSC_60804
60814	y1; Mi{y+mDint2=MIC}CG33978MI08362	RRID:BDSC_60814
60815	y1; Mi{y+mDint2=MIC}CG33978MI08413	RRID:BDSC_60815
60816	y1; Mi{y+mDint2=MIC}CadpsMI08448/Dp(2;4)eyD, AblpeyD: eyD	RRID:BDSC_60816
60832	y1; Mi{y+mDint2=MIC}CG1674MI10152/Dp(2;4)eyD, AblpeyD: eyD	RRID:BDSC_60832
60856	y[1]; Mi{y+mDint2=MIC}PMCAMI12515/In(4)ciD, ciD panciD	RRID:BDSC_60856
61706	y1; Mi{y+mDint2=MIC}CG33978MI03508	RRID:BDSC_61706
61711	y1; Mi{y+mDint2=MIC}anneMI04450/In(4)ciD, ciD panciD	RRID:BDSC_61711
61741	y1 w*; Mi{GFPE.3xP3=ET1}PlexAMB09499/In(4)ciD, ciD panciD	RRID:BDSC_61741
62013	y1; Mi{y+mDint2=MIC}HcfMI03718/In(4)ciD, ciD panciD	RRID:BDSC_62013
62020	w1118; Mi{GFPE.3xP3=ET1}AnkMB09683	RRID:BDSC_62020
76037	w*; lgs2-8/In(4)ciD, ciD panciD	RRID:BDSC_76037
76667	y1 w*; Mi{Trojan-GAL4.0}eIF4G1MI05019-TG4.0/In(4)ciD, ciD panciD	RRID:BDSC_76667
76741	y1 w*; Mi{Trojan-GAL4.2}PMCAMI12515-TG4.2/In(4)ciD, ciD panciD	RRID:BDSC_76741
78385	y1 w*; Mi{Trojan-GAL4.1}dpr7MI05719-TG4.1/In(4)ciD, ciD panciD	RRID:BDSC_78385
79256	y1 w*; TI{GFP3xP3.cLa=CRIMIC.TG4.1}GyfCR00412-TG4.1/In(4)ciD, ciD panciD	RRID:BDSC_79256
84132	y1 w67c23; Df(4)8-M318, P{w+mW.hs=hsp26-pt-T}8-M318/In(4)ciD, ciD panciD	RRID:BDSC_84132
84133	w*; Df(4)5-M244, P{w+mW.hs=hsp26-pt-T}5-M244/In(4)ciD, ciD panciD	RRID:BDSC_84133
84134	y1 w67c23; Df(4)8-M175, P{w+mW.hs=hsp26-pt-T}8-M175/In(4)ciD, ciD panciD	RRID:BDSC_84134
84135	w1118; Df(4)8-M91, P{w+mW.hs=hsp26-pt-T}8-M91/In(4)ciD, ciD panciD	RRID:BDSC_84135
84136	w*; Df(4)5-M263, P{w+mW.hs=hsp26-pt-T}5-M263/In(4)ciD, ciD panciD	RRID:BDSC_84136
85105	w1118; P{w+mC=XP}CG33941d09357	RRID:BDSC_85105
86431	y1 w*; TI{GFP3xP3.cLa=CRIMIC.TG4.0}ZyxCR01526-TG4.0/In(4)ciD, ciD panciD	RRID:BDSC_86431
86471	y1 w*; TI{GFP3xP3.cLa=CRIMIC.TG4.2}EphrinCR01621-TG4.2/In(4)ciD, ciD panciD	RRID:BDSC_86471
90850	y1 w*; TI{RFPDsRed.3xP3.cUa=TI}CrkdsRed/TI{GMR-HMS04515}Gateya	RRID:BDSC_90850
90852	y1 w*; TI{GMR-HMS04515}Gateya/In(4)ciD, ciD panciD	RRID:BDSC_90852
92207	y1 w*; TI{GFP3xP3.cLa=CRIMIC.TG4.1}myoCR02262-TG4.1	RRID:BDSC_92207
93687	y1 w1118; Mi{DH.1}CadpsMI05877-DH.GT-TG4.1/In(4)ciD, ciD panciD	RRID:BDSC_93687
93690	y1 w1118; Mi{DH.0}HcfMI11162-DH.GT-TG4.0/In(4)ciD, ciD panciD	RRID:BDSC_93690
93692	y1 w1118; Mi{DH.0}Rnf11MI14327-DH.GT-TG4.0/In(4)ciD, ciD panciD	RRID:BDSC_93692
93693	y1 w1118; Mi{DH.1}ActbetaMI14795-DH.GT-TG4.1/In(4)ciD, ciD panciD	RRID:BDSC_93693
93694	y1 w1118; Mi{DH.1}PlexBMI15559-DH.GT-TG4.1/In(4)ciD, ciD panciD	RRID:BDSC_93694
94483	y1 w*; TI{GFP3xP3.cLa=CRIMIC.TG4.0}Slip1CR02779-TG4.0/In(4)ciD, ciD panciD	RRID:BDSC_94483
94599	y1 w67c23; TI{GFP3xP3.cLa=CRIMIC.TG4.1}anneCR70036-TG4.1/In(4)ciD, ciD panciD	RRID:BDSC_94599
94691	y1 w67c23; Df(4)8-M167, P{w+mW.hs=hsp26-pt-T}8-M167/In(4)ciD, ciD panciD	RRID:BDSC_94691
94692	y1 w67c23; Df(4)4-M529, P{w+mW.hs=hsp26-pt-T}4-M529/In(4)ciD, ciD panciD	RRID:BDSC_94692
95461	w1118; PBac{w+mC=RB}CG33941e02647	RRID:BDSC_95461
97180	y1 w*; TI{GFP3xP3.cLa=CRIMIC.TG4.1}ukarCR70473-TG4.1/In(4)ciD, ciD panciD	RRID:BDSC_97180
97184	y1 w*; TI{GFP3xP3.cLa=CRIMIC.TG4.0}gwCR70482-TG4.0/In(4)ciD, ciD panciD	RRID:BDSC_97184
97185	y1 w*; TI{GFP3xP3.cLa=CRIMIC.TG4.0}JYalphaCR70483-TG4.0/In(4)ciD, ciD panciD	RRID:BDSC_97185
97186	y1 w*; TI{GFP3xP3.cLa=CRIMIC.TG4.0}PIP4KCR70484-TG4.0/In(4)ciD, ciD panciD	RRID:BDSC_97186
97187	y1 w*; TI{GFP3xP3.cLa=CRIMIC.TG4.1}PlexACR70485-TG4.1/In(4)ciD, ciD panciD	RRID:BDSC_97187
97216	w*; zfh2vii-2/In(4)ciD, ciD panciD	RRID:BDSC_97216
97333	y1 w*; TI{GFP3xP3.cLa=SA-KozakGAL4}CG32006CR70476-kG4/In(4)ciD, ciD panciD	RRID:BDSC_97333
97334	y1 w*; TI{GFP3xP3.cLa=CRIMIC.TG4.0}Zip102BCR70486-KO-TG4.0	RRID:BDSC_97334
98482	y1 w*; TI{GFP3xP3.cLa=CRIMIC.TG4.1}CG33978CR70478-TG4.1/TI{GMR-HMS04515}Gateya	RRID:BDSC_98482
99055	y1 w67c23; Dr1/TM3, Sb1 Ser1; P{y+mDint2 wBR.E.BR=SUPor-P}ATPsynbetaKG07618/In(4)ciD, ciD panciD	RRID:BDSC_99055
600120	y1 w*; TI{GFP3xP3.cLa=KozakGAL4}Polr1GCR70943-KO-kG4/In(4)ciD, ciD panciD	RRID:BDSC_600120
600121	y1 w*; Df(4)CRIMIC-CR70944 TI{GFP3xP3.cLa=KozakGAL4}Mpv17CR70944-KO-kG4	RRID:BDSC_600121
600122	y1 w*; Df(4)CRIMIC-CR70944 TI{GFP3xP3.cLa=KozakGAL4}fd102CCR70946-KO-kG4	RRID:BDSC_600122
600127	y1 w*; TI{GFP3xP3.cLa=KozakGAL4}Arf4CR71015-KO-kG4/In(4)ciD, ciD panciD	RRID:BDSC_600127
603165	y1 w*; TI{GFP3xP3.cLa=KozakGAL4}Pur-alphaCR71382-KO-kG4	RRID:BDSC_603165
B. Drosophila melanogaster stocks obtained from the Kyoto Stock Center
Stock number	Genotype	Research Resource Identifier (RRID)
150531	w1118; Df(4)ED6382, P{w+mW.Scer\FRT.hs3=3'.RS5+3.3'}ED6382/P{w+mC=ActGFP}unc-13GJ	RRID:DGGR_150531
150529	w1118; Df(4)ED6380, P{w+mW.Scer\FRT.hs3=3'.RS5+3.3'}ED6380/l(4)102EFf1	RRID:DGGR_150529
C. Biological and chemical reagents
Source	Item	Product number
New England Biolabs	LongAmp Taq 2X Master Mix	M0287L
Eurofins	SimpleSeq Premixed Kit
Thermo Scientific	GeneJET PCR Purification Kit	K0701
D. Software
Source	Item
Dotmatics	SnapGene
Joseph Yost, University of Utah	Poly Peak Parser
