# Supplementary material for: A new Drosophila melanogaster research resource: CRISPR-induced mutations for clonal analysis of fourth chromosome genes
Source: G3 (Bethesda). 2025 Jan 13;15(3):jkaf006. doi: 10.1093/g3journal/jkaf006 (PMC11917476; doi:10.1093/g3journal/jkaf006)
Supplement: jkaf006_Supplementary_Data [file jkaf006_supplementary_data.zip › Supplementary_Table_5_G3-2024-405535.xlsx]

## Sheet: Supplementary Table 5
Supplementary Table 5. CRISPR-induced mutations in fourth chromosome genes
Allele	FlyBase IDa	Description	Wild type nucleotide sequence	Mutation nucleotide sequence	Wild type protein sequence	Mutant protein sequence	Positions of truncations in terms of percent of normal protein lengthb	Cytological orderc
Mutations generated by the primary approach
4E-TA	FBal0397362	Frameshift deletion of bases 4:954674 through 954678 resulting in addition of RRLSYNKPLKYSKSCTP after proline 562 of all 4E-T protein isoforms and premature protein truncation after these novel amino acids	4:954699 CAAGCCAGGCAGCATCATCCATGCAACGACGATTGTCGTACAATA 4:954655	4:954699 CAAGCCAGGCAGCATCATCC-----ACGACGATTGTCGTACAATA 4:954655	AA553 LGSQARQHHPCNDDCRTINLSNIANHVH AA580	AA553 LGSQARQHHPRRLSYNKPLKYSKSCTP* AA580	PB, PC, PG 56%; PH 57%	81
4E-TD	FBal0405951	Frameshift deletion of bases 4:954673 and 4:954674 resulting in the addition of RRLSYNKPLKYSKSCTP after cysteine 563 of all 4E-T isoforms and premature truncation after these novel amino acids	4:954694 CAGGCAGCATCATCCATGCAACGACGATTGTCGTACAATAAA 4:954653	4:954694 CAGGCAGCATCATCCATGCA--GACGATTGTCGTACAATAAA 4:954653	AA554 GSQARQHHPCNDDCRTINLSNIANHVHL AA581	AA554 GSQARQHHPCRRLSYNKPLKYSKSCTP* AA581	PB, PC, PG 56%; PH 57%	81
Abcd1A	FBal0397358	Frameshift deletion of bases 4:188931 through 4:188940 resulting in addition of KSYWLHSSLKKKLQII after leucine 80 of all Abcd1 isoforms and premature protein truncation after these novel amino acids	4:188960 TCAGAAGAGGATTTCAAGCTTGCAGAGGCCGAAAAGTTATTGGTTGCACA 4:188911	4:188960 TCAGAAGAGGATTTCAAGCT----------GAAAAGTTATTGGTTGCACA 4:188911	AA71 RDSSEEDFKLAEAEKLLVAQQLKKKAT AA97	AA71 RDSSEEDFKLKSYWLHSSLKKKLQII* AA97	PA, PB, PC, PD, PG, PH 11%	19
ActbetaA	FBal0406210	In-frame deletion of bases 4:1082764 through 4:1082772 resulting in the loss of serine 119 through alanine 121 from the only Actbeta isoform (PA)	4:1082792 AGTCTGGAGTTGCAGATAGAAGCCAAGCCAGCAGTAGGACAGTGCACGT 4:1082744	4:1082792 AGTCTGGAGTTGCAGATAGA---------AGCAGTAGGACAGTGCACGT 4:1082744	AA109 VPGQSGVADRSQASSRTVHVSVP AA131	AA109 VPGQSGVADR---SSRTVHVSVP AA131		95
ActbetaB	FBal0405952	Frameshift deletion of bases 4:1082764 through 4:1082767 resulting in the addition of VGQCTSRFLPHLMKLPVALRRRS after alanine 121 of the only Actbeta isoform (PA) and premature truncation after these novel amino acids	4:1082787 GGAGTTGCAGATAGAAGCCAAGCCAGCAGTAGGACAGTGCACGT 4:1082744	4:1082787 GGAGTTGCAGATAGAAGCCA----AGCAGTAGGACAGTGCACGT 4:1082744	AA112 QSGVADRSQASSRTVHVSVPTTPNETPSSTSETK AA145	AA112 QSGVADRSQAVGQCTSRFLPHLMKLPVALRRRS* AA145	PA 13%	95
AnkA	FBal0397355	Frameshift deletion of bases 4:122940 and 4:122941 resulting in the addition of IRIHPFAHSSSLWERGHCHFAFEQQSRCKLCSQT after serine 231 of all Ank isoforms and a premature truncation after these novel amino acids	4:122962 CCAATGCTGACATCGTTTCCAAATCAGGATTCACCCCTTTGC 4:122921	4:122962 CCAATGCTGACATCGTTTCC--ATCAGGATTCACCCCTTTGC 4:122921	AA222 QHDPNADIVSKSGFTPLHIAAHYGNVDIATLLLNNKADVNYVAKH AA266	AA222 QHDPNADIVSIRIHPFAHSSSLWERGHCHFAFEQQSRCKLCSQT* AA266	PB, PC, PD, PE 15%	10
anneB	FBal0397356	Frameshift deletion of bases 4:137013 through 4:137019 resulting in addition of IGGVIYIYMPLALNVHWRRQNRFW after leucine 190 of the anne PD and PH isoforms (which corresponds to L53 of PA, PB and PF, L29 of PC and PI and L127 of PE and PG) and premature protein truncation after these novel amino acids	4:136992 ACTGGAGGTCTGTTGCGCCTCGTGTTACATTGGTGGCGTCATTTATA 4:137038	4:136992 ACTGGAGGTCTGTTGCGCCT-------CATTGGTGGCGTCATTTATA 4:137038	AA181 IFLTGGLLRLVLHWWRHLYLYATCSQCSLEEAEQV AA215	AA181 IFLTGGLLRLIGGVIYIYMPLALNVHWRRQNRFW* AA215	PA, PB 4%; PC 6%; PD 29%; PE 21%; PF 10%; PG 9%; PH 13%; PI 2%	11
anneD	FBal0404786	Frameshift deletion of bases 4:137015 and 4:137016, base 4:137014 changed from T to C, and base 4:137017 changed from T to C resulting in addition of ATLVASFIFICHLLSMFIGGGRTGFGNRGLSRKAQNVPCKANSSPNVEQP after leucine 190 of the anne PD and PH isoforms (which corresponds to L53 of PA, PB and PF, L29 of PC and PI, L127 of PE and PG) and premature truncation after these novel amino acids	4:136994 TGGAGGTCTGTTGCGCCTCGTGTTACATTGGTGGCGTCATTTAT 4:137037	4:136994 TGGAGGTCTGTTGCGCCTCGC--CACATTGGTGGCGTCATTTAT 4:137037	AA181 IFLTGGLLRLVLHWWRHLYLYATCSQCSLEEAEQVLVTEDYQGKHKMYHVKQIQVLTSSNL AA241	AA181 IFLTGGLLRLATLVASFIFICHLLSMFIGGGRTGFGNRGLSRKAQNVPCKANSSPNVEQP* AA241	PA, PB 4%; PC 6%; PD 29%; PE 21%; PF 10%; PG 9%; PH 13%; PI 2%	11
anneE		Frameshift deletion of base 4:137016 resulting in the addition of YIGGVIYIYMPLALNVHWRRQNRFW after valine 191 of the anne PD and PH isoforms (which corresponds to V54 of PA, PB and PF, V30 of PC and PI, V128 of PE and PG, V54 of PF) and premature truncation after these novel amino acids	4:136996 GAGGTCTGTTGCGCCTCGTGTTACATTGGTGGCGTCATTTA 4:137036	4:136996 GAGGTCTGTTGCGCCTCGTG-TACATTGGTGGCGTCATTTA 4:137036	AA182 FLTGGLLRLVLHWWRHLYLYATCSQCSLEEAEQVLV AA217	AA182 FLTGGLLRLVYIGGVIYIYMPLALNVHWRRQNRFW* AA217	PA, PB 4%; PC 6%; PD 29%; PE 22%; PF 10%; PG 9%; PH 13%; PI 2%	11
apolppB	FBal0392553	Base changes A1066832G, C1066834G and T1066835A resulting in normal protein sequence through glutamine 333 of all apolpp protein isoforms and premature truncation after glutamine 333. A CTT is also inserted after the stop codon following base 4:1066837.	4:1066812 TTTATTAGGTTGCTACGCCAATCTGA---TAGTGAGACTTTATTAGAAC 4:1066857	4:1066812 TTTATTAGGTTGCTACGCCAgTgaGActtTAGTGAGACTTTATTAGAAC 4:1066857	AA324 FVEFIRLLRQS AA334	AA324 FVEFIRLLRQ* AA334	PA, PB, PC, PD 10%	94
apolppJ	FBal0404799	In-frame deletion of bases 4:1066835 through 4:1066837 resulting in the loss of aspartic acid 335 in all apolpp isoforms	4:1066815 ATTAGGTTGCTACGCCAATCTGATAGTGAGACTTTATTAGAAC 4:1066857	4:1066815 ATTAGGTTGCTACGCCAATC---TAGTGAGACTTTATTAGAAC 4:1066857	AA325 VEFIRLLRQSDSETLLELAAF AA345	AA325 VEFIRLLRQS-SETLLELAAF AA345		94
Arf4A	FBal0405953	Insertion of a T between 4:1124599 and 4:1124600 resulting in the addition of LATLFPKYTGSYICSGFQRPRSYN after leucine 77 of all Arf4 isoforms and premature truncation after these novel amino acids	4:1124580 AAGACAAAATTCGCCCGTTG-TGGCGACACTATTTCCAAAA 4:1124619	4:1124580 AAGACAAAATTCGCCCGTTGTTGGCGACACTATTTCCAAAA 4:1124619	AA68 VGGQDKIRPLWRHYFQNTQGLIFVVDSNDRDRITE AA102	AA68 VGGQDKIRPLLATLFPKYTGSYICSGFQRPRSYN* AA102	PA, PB 43%	98
Arl4A	FBal0406190	In-frame deletion of bases 4:179162 through 4:179182 resulting in the loss of aspartic acid 34 through threonine 40 from all Arl4 isoforms	4:179202 CATGTAGTTATGTTAGGTTTGGATTCTGCGGGAAAAACAACGGCTTTATACAGACTTAAGT 4:179142	4:179202 CATGTAGTTATGTTAGGTTT---------------------GGCTTTATACAGACTTAAGT 4:179142	AA24 ATLHVVMLGLDSAGKTTALYRLKFDQY AA50	AA24 ATLHVVMLGL-------ALYRLKFDQY AA50		17
ATPsynbetaC	FBal0404781	Insertion of eight bases (GCAGATTG) between bases 4:1032973 and 4:1032974, base 4:1032971 changed from A to C, and base 4:1032972 changed from A to G resulting in the addition of VQIVVQSSMSSLMITYRPF after valine 43 of the ATPsynbeta PA and PD isoforms (which corresponds to V47 of PC) and premature truncation after these novel amino acids	4:1032950 AAATGGAAAGATTGTGGCCGTAAT-TGGTGCAGTCGTCGATGTCC 4:1032993	4:1032950 AAATGGAAAGATTGTGGCCGTCGTGCAGATTGTGGTGCAGTCGTCGATGTCC 4:1032993	AA34 AAANGKIVAVIGAVVDVQFDDNLPPILNAL AA63	AA34 AAANGKIVAVVQIVVQSSMSSLMITYRPF* AA63	PA, PD 9%; PC 9%	91
btC	FBal0406205	In-frame deletion of bases 4:735974 through 4:735991 resulting in the loss of aspartic acid 883 through arginine 888 of the bt RJ isoform (which correspond to D999 through R1004 of PC, D1214 through R1219 of PF, D853 through R858 of PH and D1217 through R1222 of PI)	4:735954 TCGGCAAAGGTAAACTTCCTGATGAAGGAGACGGTCGAGATGGCGCTGTGCTCAAACC 4:736011	4:735954 TCGGCAAAGGTAAACTTCCT------------------GATGGCGCTGTGCTCAAACC 4:736011	AA873 GLKVGKGKLPDEGDGRDGAVLKPVII AA898	AA873 GLKVGKGKLP------DGAVLKPVII AA898		69
CadpsB		Frameshift deletion of bases 4:1241836 through 4:1241839 resulting in the addition of ISGKPK after aspartic acid 189 of all Cadps isoforms and premature truncation following these novel amino acids	4:1241816 TGCTAAACAGCCGACAGATATGACTAAGCGGCAAACCAAAATAA 4:1241859	4:1241816 TGCTAAACAGCCGACAGATA----TAAGCGGCAAACCAAAATAA 4:1241859	AA180 YPFNAKQPTDMTKRQTK AA196	AA173 GDGHGGVNQLVAYSLMVAHFPMSFVSVLWSWPIMGSAHVTYHVNYVLVTVVCLKYFQDIMRLVVLKLVLLAGPNLKWPLPRL* AA255	PA 12%; PB 13%; PD 12%; PE 13%; PF 13%	107
CaMKIF	FBal0404780	Frameshift deletion of bases 4:450406 through 4:450409 resulting in the addition of GGPTQKRTLLIL after valine 135 of the CaMKI PA, PB and PG isoforms (which corresponds to V14 of PH and V120 of PI) and premature truncation after these novel amino acids	4:450386 ACTCTTTGATCGCATTGTCGAAAAGGGGTCCTACACAGAAAAGG 4:450429	4:450386 ACTCTTTGATCGCATTGTCG----GGGGTCCTACACAGAAAAGG 4:450429	AA126 TGGELFDRIVEKGSYTEKDASHL AA148	AA126 TGGELFDRIVGGPTQKRTLLIL* AA148	PA, PB, PG 33%; PH 5%; PI 31%	44
CaMKII	FBal0405954	Frameshift deletion of bases 4:450405 and 4:450406 resulting in the addition of KGVLHRKGRFSSYKTDTRSG after valine 135 of the CaMKI PA, PB and PG isoforms (which corresponds to V14 of PH and V120 of PI) and premature truncation after these novel amino acids	4:450385 AACTCTTTGATCGCATTGTCGAAAAGGGGTCCTACACAGAAA 4:450426	4:450385 AACTCTTTGATCGCATTGTC--AAAGGGGTCCTACACAGAAA 4:450426	AA126 TGGELFDRIVEKGSYTEKDASHLIRQILEAV AA156	AA126 TGGELFDRIVKGVLHRKGRFSSYKTDTRSG* AA156	PA, PB, PG 33%; PH 5%; PI 31%	44
CG11360D	FBal0404794	Frameshift deletion of bases 4:680924 and 4:680925 resulting in the addition of TATNAPKCTK after alanine 72 of all CG11360 isoforms and premature truncation after these novel amino acids	4:680904 AATTGCTATGCGCAGCCTGCTCAACCGCTACCAATGCCCCTA 4:680945	4:680904 AATTGCTATGCGCAGCCTGC--AACCGCTACCAATGCCCCTA 4:680945	AA63 DNQNCYAQPAQPLPMPLSARS AA83	AA63 DNQNCYAQPATATNAPKCTK* AA83	PA, PC, PD, PE 11%	66
CG1674E	FBal0405955	Frameshift deletion of bases 4:234289 through 4:234293 resulting in premature truncation at amino acid position 207 of the CG1674 PB, PE, PF, PH and PM isoforms (which corresponds to position 17 of PD, PI, PJ, PK and PL)	4:234269 TCAATGACCCAACATCCATTGCATCTGATTTATCGGCCGAAAACA 4:234313	4:234269 TCAATGACCCAACATCCATT-----TGATTTATCGGCCGAAAACA 4:234313	AA197 EKNVNDPTSIA AA207	AA197 EKNVNDPTSI* AA207	PB 28%; PD 6%; PE, PF, PH 23%; PI 3%; PJ 2%; PK 2%; PL 2%; PM 25%	26
CG1909A	FBal0406202	In-frame deletion of bases 4:585066 through 4:585080 resulting in the loss of glycine 123 through arginine 127 from all CG1909 isoforms	4:585044 ACTTGGCGTAGTGCACTGAAAGGGACGTGCCAAAGAGAGGACTGCTTTCAGCTAC 4:585098	4:585044 ACTTGGCGTAGTGCACTGAA---------------AGAGGACTGCTTTCAGCTAC 4:585098	AA113 AVRTWRSALKGTCQREDCFQLLGYL AA137	AA113 AVRTWRSALK-----EDCFQLLGYL AA137		55
CG1909B	FBal0405956	Frameshift deletion of bases 4:585072 through 4:585078 resulting in premature truncation at amino acid position 125 of all CG1909 isoforms	4:585052 TAGTGCACTGAAAGGGACGTGCCAAAGAGAGGACTGCTTTCAGCTAC 4:585098	4:585052 TAGTGCACTGAAAGGGACGT-------AGAGGACTGCTTTCAGCTAC 4:585098	AA115 RTWRSALKGTC AA125	AA115 RTWRSALKGT* AA125	PA, PB 21%	55
CG31998A		Frameshift deletion of bases 4:201579 through 4:201583 resulting in the addtion of HICAQRRYFKK after alanine 245 of the CG31998 PA isoform (which corresponds to A149 of PB) and premature truncation after these novel amino acids	4:201603 CTAGACTTGGAGAGGGACCATGCATTGCCCACATCTGCGCCCAAC 4:201559	4:201603 CTAGACTTGGAGAGGGACCA-----TGCCCACATCTGCGCCCAAC 4:201559	AA236 YELDLERDHALPTSAPNADILK AA257	AA236 YELDLERDHAHICAQRRYFKK* AA257	PA 17%; PB 11%	21
CG31998C	FBal0405957	Frameshift deletion of bases 4:201579 through 4:201583 resulting in the addition of HICAQRRYFKK after alanine 245 of the CG31998 PA isoform (which corresponds to A149 of PB) and premature truncation after these novel amino acids	4:201603 CTAGACTTGGAGAGGGACCATGCATTGCCCACATCTGCGCCCAAC 4:201559	4:201603 CTAGACTTGGAGAGGGACCA-----TGCCCACATCTGCGCCCAAC 4:201559	AA236 YELDLERDHALPTSAPNADILK AA257	AA236 YELDLERDHAHICAQRRYFKK* AA257	PA 17%; PB 11%	21
CG31998D	FBal0405958	Frameshift deletion of bases 4:201579 resulting in the addition of CPHLRPTQIF after alanine 245 of the CG31998 PA isoform (which corresponds to A149 of PB) and premature truncation after these novel amino acids	4:201599 ACTTGGAGAGGGACCATGCATTGCCCACATCTGCGCCCAAC 4:201559	4:201599 ACTTGGAGAGGGACCATGCA-TGCCCACATCTGCGCCCAAC 4:201559	AA236 YELDLERDHALPTSAPNADIL AA256	AA236 YELDLERDHACPHLRPTQIF* AA256	PA 17%; PB 11%	21
CG31999C	FBal0406192	In-frame deletion of bases 4:224219 through 4:224224 resulting in the loss of aspartic acid 97 through glycine 98 from all CG31999 isoforms	4:224244 CTTTAGACGGTACTCGCTGTGACGGAGAAGGAAATGTAACATCTAG 4:224199	4:224244 CTTTAGACGGTACTCGCTGT------GAAGGAAATGTAACATCTAG 4:224199	AA87 RLAALDGTRCDGEGNVTSSSYA AA108	AA87 RLAALDGTRC--EGNVTSSSYA AA108		23
CG32017B	FBal0406212	In-frame deletion of bases 4:1143650 through 4:1143661 resulting in the loss of glutamic acid 77 through cysteine 80 from all CG32017 isoforms	4:1143681 CCTTTTCACTTAACTCACAGGAACCGACATGCGAACAGCTCCGCGCCATGTG 4:1143630	4:1143681 CCTTTTCACTTAACTCACAG------------GAACAGCTCCGCGCCATGTG 4:1143630	AA67 VPKTFSLNSQEPTCEQLRAMWIFS AA90	AA67 VPKTFSLNSQ----EQLRAMWIFS AA90		100
CG32017E	FBal0405959	Frameshift deletion of bases 4:1143652 resulting in the addition of ANSSAPCGFFQRGNLELQK after threonine 79 of all CG32017 isoforms and premature truncation after these novel amino acids	4:1143672 TTAACTCACAGGAACCGACATGCGAACAGCTCCGCGCCATG 4:1143632	4:1143672 TTAACTCACAGGAACCGACA-GCGAACAGCTCCGCGCCATG 4:1143632	AA70 TFSLNSQEPTCEQLRAMWIFSKRQSRAAEI AA99	AA70 TFSLNSQEPTANSSAPCGFFQRGNLELQK* AA99	PB, PC, PD 16%	100
CG32017K	FBal0405960	Frameshift deletion of bases 4:1143652 through 4:1143662 resulting in the addition of RTAPRHVDFFKEAISSCRNNQ after glutamine 76 of all CG32017 isoforms and premature truncation after these novel amino acids	4:1143682 ACCTTTTCACTTAACTCACAGGAACCGACATGCGAACAGCTCCGCGCCATG 4:1143632	4:1143682 ACCTTTTCACTTAACTCACA-----------GCGAACAGCTCCGCGCCATG 4:1143632	AA67 VPKTFSLNSQEPTCEQLRAMWIFSKRQSRAAE AA98	AA67 VPKTFSLNSQRTAPRHVDFFKEAISSCRNNQ* AA98	PB, PC, PD 16%	100
CG33521C	FBal0404798	Frameshift deletion of bases 4:1187789 and 4:1187790 resulting in the addition of NGGSHS after tyrosine 88 of the CG33521 PA and PG isoforms (which corresponds to Y74 of PC and PD) and premature truncation after these novel amino acids	4:1187769 AATGCAAGAAACCCGTGTACAAAATGGAGGAAGTCATTCTTA 4:1187810	4:1187769 AATGCAAGAAACCCGTGTAC--AATGGAGGAAGTCATTCTTA 4:1187810	AA79 NCHQCKKPVYKMEEVIL AA95	AA79 NCHQCKKPVYNGGSHS* AA95	PA 13%; PC, PD 11%; PG 15%	103
CG33978B		Frameshift deletion of bases 4:174838 through 4:174844 resulting in the addition of LPHSYSQ after arginine 39 of all CG33978 isoforms and premature truncation after these novel amino acids	4:174864 TTACAATTTCAACTTGAGCCGTGTTCTGTTTACCACACTCCTATTCA 4:174818	4:174864 TTACAATTTCAACTTGAGCC-------GTTTACCACACTCCTATTCA 4:174818	AA30 STYYNFNLSRVLFTTLLF AA47	AA30 STYYNFNLSRLPHSYSQ* AA47	PC, PE 2%; PD 2%; PF 2%; PG 2%	15
ciC	FBal0404782	Insertion of one base (G) between bases 4:51916 and 4:51917 and deletion of bases 4:51912 through 4:51913 resulting in the addition of MVWDQLIFWAAEV after glycine 149 of the ci PA and PC isoforms (which corresponds to G31 of PB) and premature truncation after these novel amino acids	4:51936 CATCAGCATTCCATCTTGCC-GGACTTGGTTTGGGATCAGCTGATT 4:51892	4:51936 CATCAGCATTCCATCTTGCCGGGA--TGGTTTGGGATCAGCTGATT 4:51892	AA140 NCASAFHLAGLGLGSADFLGSRGL AA163	AA140 NCASAFHLAGMVWDQLIFWAAEV* AA163	PA 11%; PB 2%; PC 26%	5
ciF	FBal0406189	In-frame deletion of bases 4:51909 through 4:51923 resulting in the loss of leucine 147 through glycine 151 from the ci RA and RC isoforms (which corresponds to L29 through G33 of PB)	4:51943 AATTGTGCATCAGCATTCCATCTTGCCGGACTTGGTTTGGGATCAGCTGATTTTT 4:51889	4:51943 AATTGTGCATCAGCATTCCA---------------TTTGGGATCAGCTGATTTTT 4:51889	AA137 PYVNCASAFHLAGLGLGSADFLGSR AA161	AA137 PYVNCASAFH-----LGSADFLGSR AA161		5
CrkE	FBal0405961	Frameshift deletion of bases 4:211918 and 4:211919 resulting in the addition of LVDCA after aspartic acid 141 of the Crk PA, PC and PD isoforms (which corresponds to D123 of PB and D133 of PE) and premature truncation after these novel amino acids. The PG and PH isoforms are unaffected.	4:211898 AGTTCGAAAAGACGAGGATCAATGGTGGACTGCGCGTAACTC 4:211939	4:211898 AGTTCGAAAAGACGAGGATC--TGGTGGACTGCGCGTAACTC 4:211939	AA132 VLTIVRKDEDQWWTAR AA147	AA132 VLTIVRKDEDLVDCA* AA147	PA, PC 52%; PB 49%; PD 52%; PE 51%	22
CrkG	FBal0406191	In-frame deletion of bases 4:211915 through 4:211917 resulting in the loss of aspartic acid 141 and a Q142E amino acid change in the Crk PA, PC and PD isoforms (which correspond to D123 and Q124 in PB and D133 and Q134 in PE). The PG and PH isoforms are unaffected.	4:211895 AATAGTTCGAAAAGACGAGGATCAATGGTGGACTGCGCGTAAC 4:211937	4:211895 AATAGTTCGAAAAGACGAGG---AATGGTGGACTGCGCGTAAC 4:211937	AA131 EVLTIVRKDEDQWWTARNSSGK AA152	AA131 EVLTIVRKDE-EWWTARNSSGK AA152		22
dpr7A	FBal0406194	In-frame deletion of bases 4:251509 through 4:251514 resulting in the loss of arginine 87 and lysine 88 from the dpr7 PF isoform (which correspond tp R61 and K62 of PG)	4:251534 TTATTTCAGGTATCATGGATGCGTAAGCGGGATCTTCACATTCTTA 4:251489	4:251534 TTATTTCAGGTATCATGGAT------GCGGGATCTTCACATTCTTA 4:251489	AA77 NKGNRTVSWMRKRDLHILTTNI AA98	AA77 NKGNRTVSWM--RDLHILTTNI AA98		27
eIF4G1B		Frameshift deletion of base 4:926205 resulting at premature truncation at amino acid position 179 of the eIF4G1 PA and PC isoforms (which corresponds to 432 of PB)	4:926225 TGCAGCCAGGAGCCAGCACTGTAATGGGCGTTGGCGGTCCT 4:926185	4:926225 TGCAGCCAGGAGCCAGCACT-TAATGGGCGTTGGCGGTCCT 4:926185	AA422 TSTVQPGASTV AA432	AA422 TSTVQPGAST* AA432	PA, PC 11%; PB 23%	79
eIF4G1E		Insertion of bases GCTCC between bases 4:926204 and 4:926205 resulting in the addition of GS after threonine 178 of the eIF4G1 PA and PC isoforms (which corresponds to T431 of PB) and premature truncation following these novel amino acids	4:926224 GCAGCCAGGAGCCAGCACTG-----TAATGGGCGTTGGCGGTCCT 4:926185	4:926224 GCAGCCAGGAGCCAGCACTGGCTCCTAATGGGCGTTGGCGGTCCT 4:926185	AA422 TSTVQPGASTVMG AA434	AA422 TSTVQPGASTGS* AA434	PA, PC 11%; PB 22%	79
EkarC	FBal0406203	In-frame deletion of bases 4:646085 through 4:646090 resulting in the loss of aspartic acid 111 and isoleucine 112 from all Ekar isoforms	4:646110 ATTCAATTTGCGACGCACTGGACATCCCAAACATAGGCCGGTCTGC 4:646065	4:646110 ATTCAATTTGCGACGCACTG------CCAAACATAGGCCGGTCTGC 4:646065	AA101 THINSICDALDIPNIGRSAHDF AA122	AA101 THINSICDAL--PNIGRSAHDF AA122		62
EphA	FBal0405962	Frameshift deletion of bases 4:613935 through 4:613954 resulting in the addition of an isoleucine after asparagine 173 of the Eph PA, PC, PD and PE isoforms (which corresponds to N140 of PB and PF) and premature truncation after this novel amino acid	4:613915 AAAATGTGTTCAATTTTTTTAGGAAACGCCTTGTCATGCAAGGAAACATTTAGCTTACTT 4:613974	4:613915 AAAATGTGTTCAATTTTTTT--------------------AGGAAACATTTAGCTTACTT 4:613974	AA164 IRDCSLFPGNAL AA175	AA164 IRDCSLFPGNI* AA175	PA, PC, PD, PE 16%; PB 13%; PF 14%	58
EphG	FBal0404793	Frameshift deletion of bases 4:613946 through 4:613950 resulting in the addition of QGNI after leucine 175 of the Eph PA, PC, PD and PE isoforms (which corresponds to L142 of PB and PF) and premature truncation after these novel amino acids	4:613926 AATTTTTTTAGGAAACGCCTTGTCATGCAAGGAAACATTTAGCTT 4:613970	4:AATTTTTTTAGGAAACGCCT-----TGCAAGGAAACATTTAGCTT 4:613970	AA166 DCSLFPGNALSCKET AA180	AA166 DCSLFPGNALQGNI* AA180	PA, PC, PD, PE 16%; PB 13%; PF 14%	58
EphI		Frameshift deletion of bases 4:613949 through 4:613952 resulting in the addition of RKHLAYFFTSLMRLLENLHHGKQTATG after serine 176 of the Eph PA, PC, PD and PE isoforms (which corresponds to S143 of PB and PF) and premature truncation after these novel amino acids	4:613929 TTTTTTAGGAAACGCCTTGTCATGCAAGGAAACATTTAGCTTAC 4:613972	4:613929 TTTTTTAGGAAACGCCTTGT----CAAGGAAACATTTAGCTTAC 4:613972	AA167 CSLFPGNALSCKETFSLLFYEFDAATREPPPWQTDSYR AA204	AA167 CSLFPGNALSRKHLAYFFTSLMRLLENLHHGKQTATG* AA204	PA, PC, PD, PE 16%; PB 13%; PF 14%	58
EphrinA	FBal0392555	Frameshift deletion of bases 4:574194 through 4:574201 resulting in the addition of GITAFCW after isoleucine 148 of all Ephrin protein isoforms and premature protein truncation after these novel amino acids	4:574174 ACTGGTGGAAGCAGGGATAGAATCAAAGGCATCACGGCATTTTGTTGG 4:574221	4:574174 ACTGGTGGAAGCAGGGATAG--------GCATCACGGCATTTTGTTGG 4:574221	AA139 HSSVLVEAGIESKASRHF AA156	AA139 HSSVLVEAGIGITAFCW* AA156	PA, PB, PC 23%	54
eyA	FBal0404795	Frameshift deletion of base 4:714098 resulting in the addition of RVVNRRRFTRSFGC after glycine 293 of the ey PD isoform (which corresponds to G233 of PA, G19 of PB and 252 of PC) and premature truncation after these novel amino acids	4:714078 GCGGTGGCGCAAGCAACTCCGGGGAGGGTAGTGAACAGGAG 4:714118	4:714078 GCGGTGGCGCAAGCAACTCC-GGGAGGGTAGTGAACAGGAG 4:714118	AA284 SESGGASNSGEGSEQEAIYEKLRLL AA308	AA284 SESGGASNSGRVVNRRRFTRSFGC* AA308	PA 28%; PB 3%; PC 29%; PD 33%	68
eyB	FBal0397354	Frameshift deletion of bases 4:714100 and 4:714101 resulting in an E to G residue change at position 294 of the PD isoform (which corresponds to E234 of PA, E20 of PB and E253 of PC) followed by a premature truncation in the ey RD isoform	4:714078 GCGGTGGCGCAAGCAACTCCGGGGAGGGTAGTGAACAGGAGG 4:714119	4:714078 GCGGTGGCGCAAGCAACTCC--GGAGGGTAGTGAACAGGAGG 4:714119	AA284 SESGGASNSGEG AA295	AA284 SESGGASNSGG* AA295	PA 28%; PB 3%; PC 30%; PD 33%	68
fd102CD	FBal0405963	Frameshift deletion of bases 4:838696 through 4:838703 resulting in the addition of NGRSFNNFPLPTNATHFST after serine 103 of the only fd102C isoform (PA) and premature truncation after these novel amino acids	4:838723 CATGGCTCAGGCAGTCTTCCATCAGTTAATCGAATGGCCGCTCTTTCA 4:838676	4:838723 CATGGCTCAGGCAGTCTTCC--------ATCGAATGGCCGCTCTTTCA 4:838676	AA94 GHHGSGSLPSVNRMAALSTISLFPQTQRIF AA123	AA94 GHHGSGSLPSNGRSFNNFPLPTNATHFST* AA123	PA 17%	73
GyfB	FBal0404796	Frameshift deletion of bases 4:865561 and 4:865562 resulting in the addition of LEWNSKLKSSKRLF after leucine 196 of the Gyf PG and PH isoforms (which corresponds to L189 of PD and PF) and premature truncation after these novel amino acids	4:865582 ACTAGTGGCTCTGGTGCTCTAGATTGGAATGGAACTCCAAGC 4:865541	4:865582 ACTAGTGGCTCTGGTGCTCT--ATTGGAATGGAACTCCAAGC 4:865541	AA187 TTSTSGSGALDWNGTPSSSPRKDYS AA211		PD, PF 12%; PG, PH 12%	75
GyfF	FBal0405964	Frameshift deletion of bases 4:865559 through 4:865563 resulting in the addition of EWNSKLKSSKRLF after leucine 196 of the Gyf PG and PH isoforms (which corresponds to L189 of PD and PF) and premature truncation after these novel amino acids	4:865583 CACTAGTGGCTCTGGTGCTCTAGATTGGAATGGAACTCCAAGCTC 4:865539	4:865583 CACTAGTGGCTCTGGTGCTC-----TGGAATGGAACTCCAAGCTC 4:865539	AA187 TTSTSGSGALDWNGTPSSSPRKDY AA210	AA187 TTSTSGSGALEWNSKLKSSKRLF* AA210	PD, PF 12%; PG, PH 12%	75
HcfA	FBal0406198	In-frame deletion of bases 4:362535 through 4:362543 resulting in the loss of threonine 184 through valine 186 from all Hcf isoforms	4:362515 TCCTCGCTTGGGTCACAGCTTTACAATGGTTGGTGAAAAAATATTTCTT 4:362563	4:362515 TCCTCGCTTGGGTCACAGCT---------TTGGTGAAAAAATATTTCTT 4:362563	AA174 SPCPRLGHSFTMVGEKIFLFGGL AA196	AA174 SPCPRLGHSF---GEKIFLFGGL AA196		36
HcfC	FBal0397363	A single base insertion between 4:362541 and 4:362542 (R6) resulting in addition of IGW after threonine 184 of all Hcf protein isoforms and premature protein truncation after these novel amino acids	4:362522 TTGGGTCACAGCTTTACAAT-GGTTGGTGAAAAAATATTTC 4:362561	4:362522 TTGGGTCACAGCTTTACAATTGGTTGGTGAAAAAATATTTC 4:362561	AA174 SPCPRLGHSFTMVGE AA188	AA174 SPCPRLGHSFTIGW* AA188	PA, PB, PG 12%; PE 12%; PF 13%	36
Kif3CA	FBal0404800	In-frame deletion of bases 4:1149173 through 4:1149193 resulting in the loss of AYGQTGC (residues 86 through 92) in the only Kif3C isoform (PA)	4:1149153 ATATAATGGAACCATTTTTGCTTACGGTCAAACAGGTTGTGGGAAAACACACACAATGCAG 4:1149213	4:1149153 ATATAATGGAACCATTTTTG---------------------GGAAAACACACACAATGCAG 4:1149213	AA76 TIEGYNGTIFAYGQTGCGKTHTMQGDE AA102	AA76 TIEGYNGTIF-------GKTHTMQGDE AA102		101
lgsC	FBal0406199	In-frame deletion of bases 4:442355 through 4:442366 resulting in the loss of glycine 166 through alanine 169 from the only lgs isoform (PA)	4:442386 TAAGTTCTAATAAAGCAAAAGGTCAAGCAGCTGGTGGCGGCTGCGAAACAGG 4:442335	4:442386 TAAGTTCTAATAAAGCAAAA------------GGTGGCGGCTGCGAAACAGG 4:442335	AA156 EAEISSNKAKGQAAGGGCETGSTS AA179	AA156 EAEISSNKAK----GGGCETGSTS AA179		43
mavB	FBal0397361	Frameshift deletion of bases 4:625347 through 4:625348 resulting in premature protein truncation at amino acid position 80 of the only mav protein isoform (PA).	4:625368 CATCCGCCTATTACTGATAATGCTGAGGCTAAGCTCACCCTA 4:625327	4:625368 CATCCGCCTATTACTGATAA--CTGAGGCTAAGCTCACCCTA 4:625327	AA70 PCKHPPITDNA AA80	AA70 PCKHPPITDN* AA80	PA 11%	59
mavD	FBal0405965	Frameshift deletion of bases 4:625346 and 4:625347, based 4:625345 changed from T to A, and base 4:625344 changed from G to A resulting in the addition of KG after asparagine 79 of the only mav isoform (PA) and premature truncation after these novel amino acids	4:625367 ATCCGCCTATTACTGATAATGCTGAGGCTAAGCTCACCCTAGTT 4:625324	4:625367 ATCCGCCTATTACTGATAAT--AAAGGCTAAGCTCACCCTAGTT 4:625324	AA70 PCKHPPITDNAEA AA82	AA70 PCKHPPITDNKG* AA82	PA 11%	59
MED26A	FBal0406206	In-frame deletion of bases 4:786471 through 4:786479 resulting in the loss of isoleucine 206 through leucine 208 from all MED26 isoforms	4:786499 AGATCATTCGGTAAATTCCGTGATTAACTTGACCGATGACAGCACCGTG 4:786451	4:786499 AGATCATTCGGTAAATTCCG---------TGACCGATGACAGCACCGTG 4:786451	AA196 IVIDHSVNSVINLTDDSTVKINE AA218	AA196 IVIDHSVNSV---TDDSTVKINE AA218		71
mGluRA		Frameshift deletion of bases 4:938738 through 4:938742 resulting in the addition of KRHICPQSVASICQSIPKQFRHIRI after threonine 103 of all mGluR isoforms and premature truncation after these novel amino acids	4:938718 GGAGTCCATATACTTGACACCTGTTCAAGAGACACATATGCCCTC 4:938762	4:938718 GGAGTCCATATACTTGACAC-----CAAGAGACACATATGCCCTC 4:938762	AA94 ITIGVHILDTCSRDTYALNQSLQFVRASLNNLDTSG AA129	AA94 ITIGVHILDTKRHICPQSVASICQSIPKQFRHIRI* AA129	PA, PB 11%; PC 19%; PD 33%	80
mGluRB	FBal0405966	Frameshift deletion of bases 4:938740 through 4:938774 resulting in the addition of SICQSIPKQFRHIRI after threonine 103 of all mGluR isoforms and premature truncation after these novel amino acids	4:938720 AGTCCATATACTTGACACCTGTTCAAGAGACACATATGCCCTCAATCAGTCGCTTCAATTTGTCAGAGCATCCCT 4:938794	4:938720 AGTCCATATACTTGACACCT-----------------------------------CAATTTGTCAGAGCATCCCT 4:938794	AA94 ITIGVHILDTCSRDTYALNQSLQFVR AA119	AA94 ITIGVHILDTSICQSIPKQFRHIRI* AA119	PA, PB 11%; PC 19%; PD 33%	80
mGluRC		Frameshift insertion of a G between bases 4:938742 and 4:938743 resulting in the addition of VKRHICPQSVASICQSIPKQFRHIRI after cysteine 104 of all mGluR isoforms and premature truncation after these novel amino acids	4:938722 TCCATATACTTGACACCTGT-TCAAGAGACACATATGCCCT 4:938761	4:938722 TCCATATACTTGACACCTGTTCAAGAGACACATATGCCCT 4:938761	AA95 TIGVHILDTCSRDTYALNQSLQFVRASLNNLDTSGYE AA131	AA95 TIGVHILDTCVKRHICPQSVASICQSIPKQFRHIRI* AA131	PA, PB 11%; PC 19%; PD 33%	80
mGluRE	FBal0405967	Frameshift deletion of base 4:938743 resulting in premature truncation at amino acid position 105 of all mGluR isoforms	4:938723 CCATATACTTGACACCTGTTCAAGAGACACATATGCCCTCA 4:938763	4:938723 CCATATACTTGACACCTGTT-AAGAGACACATATGCCCTCA 4:938763	AA95 TIGVHILDTCS AA105	AA95 TIGVHILDTC* AA105	PA, PB 11%; PC 20%; PD 34%	80
myoA	FBal0406204	In-frame deletion of bases 4:694159 through 4:694168 resulting in the loss of arginine 75 through threonine 77 from all myo isoforms	4:694187 GACATAAGAGAGGTAATTTCCGTGTAACTCGATATGTCACGGTCACCGT 4:694139	4:694187 GACATAAGAGAGGTAATTTC---------CGATATGTCACGGTCACCGT 4:694139	AA65 NILGHKRGNFRVTRYVTVTVLLI AA87	AA65 NILGHKRGNF---RYVTVTVLLI AA84		67
myoC		Frameshift deletion of bases 4:694160 through 4:694169 resulting in the addition of DMSRSPYS after phenylalanine 74 of all myo isoforms and premature truncation after these novel amino acids	4:694189 TGGACATAAGAGAGGTAATTTCCGTGTAACTCGATATGTCACGGTCACCG 4:694140	4:694189 TGGACATAAGAGAGGTAATT----------TCGATATGTCACGGTCACCG 4:694140	AA65 NILGHKRGNFDMSRSPYS* AA83	AA65 NILGHKRGNFRVTRYVTVT AA83	PA, PC, PD 12%	67
ND-49A	FBal0392556	In-frame deletion of bases 4:570466 through 4:570468 resulting in the loss of glycine 54 from all ND-49 isoforms	4:570488 TGAGTTCATGAAGCAGTTTAGCGGCCCGGTGATGTATCCAGAC 4:570446	4:570488 TGAGTTCATGAAGCAGTTTA---GCCCGGTGATGTATCCAGAC 4:570446	AA44 PDPEFMKQFSGPVMYPDEVTS AA64	AA44 PDPEFMKQFS-PVMYPDEVTS AA64		53
NfIA		Frameshift deletion of bases 4:273687 through 4:273697 resulting in the addition of GFPSSWKTQKRHYTRKSRGFCAIYNREKKINLCSLKPRSKGKNETN after valine 85 of all NfI isoforms and premature truncation after these novel amino acids	4:273712 AATGAAAAGACTGAGGTGAAGCAAAAGTGGGCTTCCCGTCTTCTTG 4:273667	4:273712 AATGAAAAGACTGAG-----------GTGGGCTTCCCGTCTTCTTG 4:273667	AA76 DELQNEKTEVKQKWASRLLGKLRKDITQESREDFVQSIIGKRKSICVLSNPDQKGKM AA132	AA76 DELQNEKTEVGFPSSWKTQKRHYTRKSRGFCAIYNREKKINLCSLKPRSKGKNETN* AA132	PB 11%; PC 11%	29
NfIB		Frameshift deletion of bases 4:273691 through 4:273709, base 4:273688 changed from A to T, base 4:273689 changed from A to T, and base 4:273690 changed from A to T resulting in the addition of FSGLPVFLENSEKTLHKKVERILCNL after asparagine 80 of all NfI isoforms and premature truncation after these novel amino acids	4:273712 AATGAAAAGACTGAGGTGAAGCAAAAGTGGGCTTCCCGTCTTCTT 4:273668	4:273712 AAT-------------------TTTAGTGGGCTTCCCGTCTTCTT 4:273668	AA71 ERHCKDELQNEKTEVKQKWASRLLGKLRKDITQESRE AA107	AA71 ERHCKDELQNFSGLPVFLENSEKTLHKKVERILCNL* AA107	PB 10%; PC 10%	29
NfIC		Insertion of GCGG between bases 4:273692 and 4:273693, base 4:273689 changed from A to G, and base 4:273690 changed from A to T resulting in the addition of RAEVGFPSSWKTQKRHYTRKSRGFCAIYNREKKINLCSLKPRSKGKNETN after lysine 86 of all NfI isoforms and premature truncation after these novel amino acids	4:273712 AATGAAAAGACTGAGGTGAA----GCAAAAGTGGGCTTCCCGTCTTCT 4:273669	4:273712 AATGAAAAGACTGAGGTGAAGCGGGCTGAAGTGGGCTTCCCGTCTTCT 4:273669	AA77 ELQNEKTEVKQKWASRLLGKLRKDITQESREDFVQSIIGKRKSICVLSNPDQKGKMRRIDC AA137	AA77 ELQNEKTEVKRAEVGFPSSWKTQKRHYTRKSRGFCAIYNREKKINLCSLKPRSKGKNETN* AA137	PB 11%; PC 11%	29
NfID		Insertion of GCGG between bases 4:273692 and 4:273693, base 4:273689 changed from A to G, and base 4:273690 changed from A to T resulting in the addition of RAEVGFPSSWKTQKRHYTRKSRGFCAIYNREKKINLCSLKPRSKGKNETN after lysine 86 of all NfI isoforms and premature truncation after these novel amino acids	4:273712 AATGAAAAGACTGAGGTGAA----GCAAAAGTGGGCTTCCCGTCTTCT 4:273669	4:273712 AATGAAAAGACTGAGGTGAAGCGGGCTGAAGTGGGCTTCCCGTCTTCT 4:273669	AA77 ELQNEKTEVKQKWASRLLGKLRKDITQESREDFVQSIIGKRKSICVLSNPDQKGKMRRIDC AA137	AA77 ELQNEKTEVKRAEVGFPSSWKTQKRHYTRKSRGFCAIYNREKKINLCSLKPRSKGKNETN* AA137	PB 11%; PC 11%	29
NfIE		Insertion of GCGG between bases 4:273692 and 4:273693, base 4:273689 changed from A to G, and base 4:273690 changed from A to T resulting in the addition of RAEVGFPSSWKTQKRHYTRKSRGFCAIYNREKKINLCSLKPRSKGKNETN after lysine 86 of all NfI isoforms and premature truncation after these novel amino acids	4:273712 AATGAAAAGACTGAGGTGAA----GCAAAAGTGGGCTTCCCGTCTTCT 4:273669	4:273712 AATGAAAAGACTGAGGTGAAGCGGGCTGAAGTGGGCTTCCCGTCTTCT 4:273669	AA77 ELQNEKTEVKQKWASRLLGKLRKDITQESREDFVQSIIGKRKSICVLSNPDQKGKMRRIDC AA137	AA77 ELQNEKTEVKRAEVGFPSSWKTQKRHYTRKSRGFCAIYNREKKINLCSLKPRSKGKNETN* AA137	PB 11%; PC 11%	29
onecutG	FBal0404779	Frameshift deletion of bases 4:606334 through 4:606336 and the insertion of an A between 4:606338 and 4:606339 resulting in the addition of QS after glutamine 121 of all onecut isoforms and premature truncation after these novel amino acids	4:606358 AGATAGGCAGCATATGCAGC-ATGGGCGTGAGGTCAATACCAGTCC 4:606314	4:606358 AGATAGGCAGCATATGCAGCAAT---CGTGAGGTCAATACCAGTCC 4:606314	AA112 LLERDRQHMQHGR AA124	AA112 LLERDRQHMQQS* AA124	PA, PB 11%	57
onecutH	FBal0405968	Frameshift deletion of bases 4:606326 through 4:606338 resulting in the addition of PIPVQWTLYHQI after glutamine 121 of all onecut isoforms and premature truncation after these novel amino acids	4:606358 AGATAGGCAGCATATGCAGCATGGGCGTGAGGTCAATACCAGTCCAGTGGACT 4:606306	4:606358 AGATAGGCAGCATATGCAGC-------------CAATACCAGTCCAGTGGACT 4:606306	AA112 LLERDRQHMQHGREVNTSPVDFV AA134	AA112 LLERDRQHMQPIPVQWTLYHQI* AA134	PA, PB 11%	57
onecutI		Frameshift deletion of bases 4:606329 through 4:606336 resulting in the addition of QYQSSGLCIIRYKFGWSDCRRRRLPDGSLSRNGGKAGAKTTYCAIQESGSKP after glycine 123 of all onecut isoforms and premature truncation after these novel amino acids	4:606356 ATAGGCAGCATATGCAGCATGGGCGTGAGGTCAATACCAGTCCAGTGG 4:606309	4:606356 ATAGGCAGCATATGCAGCAT--------GGTCAATACCAGTCCAGTGG 4:606309	AA114 ERDRQHMQHGREVNTSPVDFVSSDINLDGLTVDADVSQTDHSQETAVKQEQKLLIVQSKSQDQ AA176	AA114 ERDRQHMQHGQYQSSGLCIIRYKFGWSDCRRRRLPDGSLSRNGGKAGAKTTYCAIQESGSKP* AA176	PA, PB 11%	57
panF	FBal0397364	Frameshift deletion of bases 4:94532 through 4:94533 resulting in addition of EGNAC after tyrosine 283 of the pan PA, PB, PD, PH, PI, PQ, PR and PS protein isoforms (Y724 of the PJ protein isoform) and premature protein truncation after these novel amino acids	4:94512 CACTAAATGCGTTCATGCTCTATATGAAGGAAATGCGTGCTA 4:94553	4:94512 CACTAAATGCGTTCATGCTC--TATGAAGGAAATGCGTGCTA 4:94553	AA274 KKPLNAFMLYMKEMRA AA289	AA274 KKPLNAFMLYEGNAC* AA289	PA, PB, PD, PR 38%; PH 38%; PI 69%; PJ 61%; PQ 57%; PS 39%	9
panI	FBal0404785	Frameshift deletion of bases 4:94535 through 4:94538 resulting in the addition of RKCVLRLLLNAL after tyrosine 283 of the pan PA, PB, PD, PH, PI, PQ, PR and PS isoforms (which corresponds to Y724 of PJ) and premature truncation following these novel amino acids	4:94515 TAAATGCGTTCATGCTCTATATGAAGGAAATGCGTGCTAAGGTT 4:94558	4:94515 TAAATGCGTTCATGCTCTAT----AGGAAATGCGTGCTAAGGTT 4:94558	AA274 KKPLNAFMLYMKEMRAKVVAECT AA296	AA274 KKPLNAFMLYRKCVLRLLLNAL* AA296	PA, PB, PD, PR 38%; PH 38%; PI 69%; PJ 61%; PQ 57%; PS 39%	9
phoF	FBal0405969	Insertion of A between bases 4:1174797 and 4:1174798 and base 4:1174799 changed from G to A resulting in the addition YWCCR after glutamic acid 121 in all pho isoforms and premature truncation after these novel amino acids	4:1174817 TGATATTAATACCGAAGAGT-CTGGTGTTGTCGATAAAAAT 4:1174778	4:1174817 TGATATTAATACCGAAGAATACTGGTGTTGTCGATAAAAAT 4:1174778	AA112 LSNNDINTEESGVVDK AA127	AA112 LSNNDINTEEYWCCR* AA127	PA, PB 23%	102
PMCAD	FBal0404791	Frameshift deletion of bases 4:354772 through 4:354776 resulting in the addition of a tryptophan after isoleucine 181 of all PMCA isoforms and premature truncation after this novel amino acid	4:354796 GGAGGAGAGGTGTGCCAAATATCAGTTGGTGATATTCTTGTTGGC 4:354752	4:354796 GGAGGAGAGGTGTGCCAAAT-----TTGGTGATATTCTTGTTGGC 4:354752	AA172 VIRGGEVCQISV AA183	AA172 VIRGGEVCQIW* AA183	PI, PL, PO 15%; PJ, PM, PS 14%; PK 15%; PN 16%; PP 15%; PQ 15%; PR 15%	35
Pur-aB	FBal0392554	Single-base, frameshift deletion of base 4:560777 resulting in the addition of VTIYPHLAITTLL after phenylalanine 93 of the Pur-alpha PA, PB, PC, PE and PF protein isoforms (which corresponds to F78 of PD and PG) and premature protein truncation after these novel amino acids	4:560757 CTTTCAACTGCAGCCGAATTTCGTGACCATTTATCCTCATT 4:560797	4:560757 CTTTCAACTGCAGCCGAATT-CGTGACCATTTATCCTCATT 4:560797	AA84 YLALSTAAEFRDHLSSFSDYYASL AA107	AA84 YLALSTAAEFVTIYPHLAITTLL* AA107	PA, PC, PE 34%; PB, PF 34%; PD 30%; PG 30%	52
Rad233	FBal0404788	Frameshift deletion of bases 4:308774 through 4:308781 resulting in the addition of PGFLTIAR after glycine 138 of the Rad23 PA and PC isoforms (G67 of the PB isoform) and premature truncation after these novel amino acids	4:308754 TTTATCTAGTGACGAATTGATTGGCGAGTTGGCCCAGGCTTCCTTACA 4:308801	4:308754 TTTATCTAGTGACGAATTGA--------TTGGCCCAGGCTTCCTTACA 4:308801	AA129 RPLSSDELIGELAQASLQS AA147	AA129 RPLSSDELIGPGFLTIAR* AA147	PA, PC 33%; PB 20%	32
Rad236		Frameshift deletion of bases 4:308777 through 4:308778 resulting in the addition of VGPGFLTIAR after glycine 138 of the Rad23 PA and PC isoforms (which corresponds to G67 of PB) and premature truncation after these novel amino acids	4:308757 ATCTAGTGACGAATTGATTGGCGAGTTGGCCCAGGCTTCCTT 4:308798	4:308757 ATCTAGTGACGAATTGATTG--GAGTTGGCCCAGGCTTCCTT 4:308798	AA129 RPLSSDELIGELAQASLQSRA AA149	AA129 RPLSSDELIGVGPGFLTIAR* AA149	PA, PC 33%; PB 20%	32
Rad238	FBal0397360	Insertion of three bases (ATA) between bases 4:308779 and 4:308780 resulting in premature protein truncation at amino acid position 140 of the Rad23 PA and PC protein isoforms and amino acid position 69 of PB protein isoform	4:308760 TAGTGACGAATTGATTGGCG---AGTTGGCCCAGGCTTCCTTA 4:308799	4:308760 TAGTGACGAATTGATTGGCGAATAGTTGGCCCAGGCTTCCTTA 4:308799	AA130 PLSSDELIGEL AA140	AA130 PLSSDELIGE* AA140	PA, PC 34%; PB 20%	32
Rad23B	FBal0406197	In-frame deletion of bases 4:308772 through 4:308780 resulting in the loss of isoleucine 137 through glutamic acid 139 from the Rad23 PA and PC isoforms (which correspond to I66 through E68 of PB)	4:308752 CCTTTATCTAGTGACGAATTGATTGGCGAGTTGGCCCAGGCTTCCTTAC 4:308800	4:308752 CCTTTATCTAGTGACGAATT---------GTTGGCCCAGGCTTCCTTAC 4:308800	AA127 ETRPLSSDELIGELAQASLQSRA AA149	AA127 ETRPLSSDEL---LAQASLQSRA AA149		32
RhoGAP102AA	FBal0397359	Frameshift deletion of bases 4:255962 through 4:255963 resulting in premature protein trunction at amino acid position 149 of all RhoGAP102A protein isoforms	4:255941 ACCCAGGAGCATTCAGCTGTTCTAAGCGGAGATTAAAACCAT 4:255982	4:255941 ACCCAGGAGCATTCAGCTGT--TAAGCGGAGATTAAAACCAT 4:255982	AA139 RTSYPGAFSCS AA149	AA139 RTSYPGAFSC* AA149	PC 14%; PD 12%; PE 13%; PF 12%	28
RhoGAP102AB	FBal0406195	In-frame deletion of bases 4:255955 through 4:256002 resulting in the loss of serine 147 through alanine 162 from all RhoGAP102A isoforms	4:255935 CATCATACCCAGGAGCATTCAGCTGTTCTAAGCGGAGATTAAAACCATTGTTGAGGCATGCAAGTGCTAGCCGCAGAAAACAGACAGT 4:256022	4:255935 CATCATACCCAGGAGCATTC------------------------------------------------AGCCGCAGAAAACAGACAGT 4:256022	AA137 SRRTSYPGAFSCSKRRLKPLLRHASASRRKQTVDAT AA172	AA137 SRRTSYPGAF----------------SRRKQTVDAT AA172	PC 14%; PD 12%; PE 13%; PF 12%	28
RhoGAP102AE	FBal0405970	Frameshift deletion of base 4:255963 resulting in the addition of SGD after serine 149 of all RhoGAP102A isoforms and premature truncation after these novel amino acids	4:255943 CCAGGAGCATTCAGCTGTTCTAAGCGGAGATTAAAACCATT 4:255983	4:255943 CCAGGAGCATTCAGCTGTTC-AAGCGGAGATTAAAACCATT 4:255983	AA140 TSYPGAFSCSKRRL AA153	AA140 TSYPGAFSCSSGD* AA153	PC 14%; PD 12%; PE 13%; PF 12%	28
Rnf11A	FBal0404789	Frameshift deletion of bases 4:319485 and 4:319486 resulting in the addition of VVFDNANTIF after serine 43 of the Rnf11 PA isoform (S42 of the PB isoform) and premature truncation after these novel amino acids	4:319465 AACGAGAATTGTACCCTTCCACGTCGTCTTCGACAACGCTAA 4:319506	4:319465 AACGAGAATTGTACCCTTCC--GTCGTCTTCGACAACGCTAA 4:319506	AA34 EHYQRELYPSTSSSTTLTPSS AA54	AA34 EHYQRELYPSVVFDNANTIF* AA54	PA 29%; PB 29%	34
Rnf11E		Frameshift insertion of an A between bases 4:319485 and 4:319486 resulting in the addition of NVVFDNANTIF after serine 43 of the Rnf11 PA isoform (which corresponds to S42 of PB) and premature truncation after these novel amino acids	4:319465 AACGAGAATTGTACCCTTCC-ACGTCGTCTTCGACAACGCT 4:319504	4:319465 AACGAGAATTGTACCCTTCCAACGTCGTCTTCGACAACGCT 4:319504	AA34 EHYQRELYPSTSSSTTLTPSSN AA55	AA34 EHYQRELYPSNVVFDNANTIF* AA55	PA 29%; PB 29%	34
Rnf11F	FBal0404790	Frameshift deletion of bases 4:319480 through 4:319502 resulting in the addition of NTIF after proline 42 of the RNf11 PA isoform (P41 of the PB isoform) and premature truncation after these novel amino acids	4:319460 TTATCAACGAGAATTGTACCCTTCCACGTCGTCTTCGACAACGCTAACACCATCTTCTAACAA 4:319522	4:319460 TTATCAACGAGAATTGTACC-----------------------CTAACACCATCTTCTAACAA 4:319522	AA33 GEHYQRELYPSTSSS AA47	AA33 GEHYQRELYPNTIF* AA47	PA 29%; PB 28%	34
Slip1A	FBal0392557	In-frame deletion of bases 4:664200 through 4:664202 resulting in the loss of serine 130 from all Slip1 isoforms	4:664180 TGGGAAGTCTACAAGCCGCATCGAAGGAAACTCAAACCCAATC 4:664222	4:664180 TGGGAAGTCTACAAGCCGCA---AAGGAAACTCAAACCCAATC 4:664222	AA120 EDRLGSLQAASKETQTQSVVG AA140	AA120 EDRLGSLQAA-KETQTQSVVG AA140		65
Sox102FB	FBal0406207	In-frame deletion of bases 4:803101 through 4:803124 resulting in the loss of proline 64 through glutamine 71 from the Sox102F PA, PC and PD isoforms (which correspond to P102 through Q109 of PB)	4:803144 GTATCTTCCGGAAACTTGATGCCGTTCCTTCCGGCCTTCCTACAGCCGCCAATGCCCAATGCTC 4:803081	4:803144 GTATCTTCCGGAAACTTGAT------------------------GCCGCCAATGCCCAATGCTC 4:803081	AA54 AVSVSSGNLMPFLPAFLQPPMPNAQQLL AA81	AA54 AVSVSSGNLM--------PPMPNAQQLL AA81		72
Sox102FC	FBal0400123	Frameshift deletion of bases 4:803109 through 4:803121 resulting in the addition of SYSRQCPMLNSSCSSFPVMRMPNLSQLITTVTRKVKHSAHTKWH after proline 64 of the Sox102F PA, PC and PD isoforms (which corresponds to P102 of PB) and premature truncation after these novel amino acids	4:803144 GTATCTTCCGGAAACTTGATGCCGTTCCTTCCGGCCTTCCTACAGCCGCCAAT 4:803092	4:803144 GTATCTTCCGGAAACTTGAT-------------GCCTTCCTACAGCCGCCAAT 4:803092	AA55 VSVSSGNLMPFLPAFLQPPMPNAQQLLQLIPGHENAQSVPTHHHSHPQSEAFSTH AA109	AA55 VSVSSGNLMPSYSRQCPMLNSSCSSFPVMRMPNLSQLITTVTRKVKHSAHTKWH* AA109	PA, PC, PD 11%; PB 17%	72
svB		Frameshift deletion of base 4:1101955 resulting in the addition of VAYSLMVAHFPMSFVSVLWSWPIMGSAHVTYHVNYVLVTVVCLKYFQDIMRLVVLKLVLLAGPNLKWPLPRL after leucine 182 of the sv PA, PC, PD, PF, PG and PH isoforms (which corresponds to L26 of PI) and premature truncation after these novel amino acids	4:1101935 TCATGGAGGCGTTAATCAACTTGGTGGCGTATTCGTTAATG 4:1101975	4:1101935 TCATGGAGGCGTTAATCAAC-TGGTGGCGTATTCGTTAATG 4:1101975	AA173 GDGHGGVNQLGGVFVNGRPLPDVVRQRIVELAHNGVRPCDISRQLRVSHGCVSKILSRYYETGSFKAGVIGGSKPKVATPPVV AA255	AA173 GDGHGGVNQLVAYSLMVAHFPMSFVSVLWSWPIMGSAHVTYHVNYVLVTVVCLKYFQDIMRLVVLKLVLLAGPNLKWPLPRL* AA255	PA 22%; PC 28%; PD 27%; PF 23%; PG 29%; PH 22%; PI 5%	96
svF	FBal0405971	In-frame deletion of bases 4:1101938 through 4:1101955 resulting in the loss of amino acids 177 through 182 (GGVNQL) of sv isoforms PA, PC, PD, PF, PG and PH (which correspond to amino acids 21 through 26 of PI)	4:1101918 GATTTCTCTTAATTAGGTCATGGAGGCGTTAATCAACTTGGTGGCGTATTCGTTAATG 4:1101975	4:1101918 GATTTCTCTTAATTAGGTCA------------------TGGTGGCGTATTCGTTAATG 4:1101975	AA167 SQGSISGDGHGGVNQLGGVFVNGRPL AA192	AA167 SQGSISGDGH------GGVFVNGRPL AA192		96
Syt7B	FBal0400122	Frameshift deletion of bases 4:282681 through 4:282708 resulting in the addition of GKYISPWSMISKTQH after lysine 139 of the Syt7 PA, PB, PI and PM isoforms (which corresponds to K6 of PF) and premature truncation after these novel amino acids	4:282728 TCTCAATGACAGACATGTATTTGGATAGCACCGATCCAAGTGAAAATGTTGGGCAAATACATTTCTCC 4:282661	4:282728 TCTCAATGACAGACATGTAT----------------------------TTGGGCAAATACATTTCTCC 4:282661	AA130 KSISMTDMYLDSTDPSENVGQIHFSL AA155	AA130 KSISMTDMYLGKYISPWSMISKTQH* AA155	PA 33%; PB 43%; PF 2%; PI 40%; PM 33%	31
Taf3A	FBal0400120	Frameshift deletion of bases 4:464911 through 4:464914 resulting in addition of WTLGAQSAK after phenylalanine 190 of the only Taf3 isoform (PA) and premature truncation after these novel amino acids	4:464935 AATTTCCGGTCGAATGCCTTTGAATTGGACGTTGGGAGCTCAGT 4:464892	4:L464935 AATTTCCGGTCGAATGCCTT----TTGGACGTTGGGAGCTCAGT 4:464892	AA181 TVINFRSNAFELDVGSSVRE AA200	AA181 TVINFRSNAFWTLGAQSAK* AA200	PA 14%	45
Taf3F	FBal0406200	In-frame deletion of bases 4:464909 through 4:464920 resulting in the loss of alanine 189 through leucine 192 from the only Taf3 isoform (PA)	4:464940 TGATAAATTTCCGGTCGAATGCCTTTGAATTGGACGTTGGGAGCTCAGTCCG 4:464889	4:464940 TGATAAATTTCCGGTCGAAT------------GACGTTGGGAGCTCAGTCCG 4:464889	AA179 PNTVINFRSNAFELDVGSSVREMS AA202	AA179 PNTVINFRSN----DVGSSVREMS AA202		45
TdgC	FBal0404801	Frameshift deletion of bases 4:552973 and 4:552974 resulting in the addition of AGTGH after proline 201 of all Tdg isoforms and premature truncation after these novel amino acids	4:552994 AACGATTGCTATATGCCCCCAGAGCAGGCACTGGTCACTAGC 4:552953	4:552994 AACGATTGCTATATGCCCCC--AGCAGGCACTGGTCACTAGC 4:552953	AA192 PYDNDCYMPPEQALVT AA207	AA192 PYDNDCYMPPAGTGH* AA207	PA, PB, PC 12%	50
TdgD		Frameshift deletion of base 4:552974, base 4:552971 changed from G to C, base 4:552972 changed from A to C, and base 4:552973 changed from G to C resulting in the addition of PRHWSLAWS after proline 201 of all Tdg isoforms and premature truncation after these novel amino acids	4:552994 AACGATTGCTATATGCCCCCAGAGCAGGCACTGGTCACTAGCGT 4:552951	4:552994 AACGATTGCTATATGCCCCC-CCCCAGGCACTGGTCACTAGCGT 4:552951	AA192 PYDNDCYMPPEQALVTSVEL AA211	AA192 PYDNDCYMPPPRHWSLAWS* AA211	PA, PB, PC 12%	50
TdgF	FBal0405972	Frameshift deletion of bases 4:552972 through 4:552987 resulting in the addition of RHWSLAWS after cysteine 197 of all Tdg isoforms and premature truncation after these novel amino acids	4:553007 AGTGCCATATGATAACGATTGCTATATGCCCCCAGAGCAGGCACTGGTCACTAGCG 4:552952	4:553007 AGTGCCATATGATAACGATT----------------GCAGGCACTGGTCACTAGCG 4:552952	AA188 EKLVPYDNDCYMPPEQALV AA206	AA188 EKLVPYDNDCRHWSLAWS* AA206	PA, PB, PC 11%	50
TdgI	FBal0406201	In-frame deletion of bases 4:522968 through 4:552973 resulting in the loss of glutamic acid 202 and glutamine 203 from all Tdg isoforms	4:552993 ACGATTGCTATATGCCCCCAGAGCAGGCACTGGTCACTAGCGTGGA 4:552948	4:552993 ACGATTGCTATATGCCCCCA------GCACTGGTCACTAGCGTGGA 4:552948	AA192 PYDNDCYMPPEQALVTSVELVV AA213	AA192 PYDNDCYMPP--ALVTSVELVV AA213		50
toyA	FBal0404797	Frameshift deletion of bases 4:990465 through 4:990472 resulting in the addition of RLRKQNFGQIL after glutamine 72 of all toy isoforms and premature truncation after these novel amino acids	4:990445 GTGATATTTCAAGAATACTACAAGTGTCCAACGGTTGCGTAAGCAAAA 4:990492	4:990445 GTGATATTTCAAGAATACTA--------CAACGGTTGCGTAAGCAAAA 4:990492	AA63 RPCDISRILQVSNGCVSKILGR AA84	AA63 RPCDISRILQRLRKQNFGQIL* AA84	PA 13%; PC 14%; PD 11%	86
toyB	FBal0406209	In-frame deletion of bases 4:990468 through 4:990473 and base 4:990474 changed from A toT resulting in the change of valine 73 to tyrosine and loss of serine 74 and asparagine 75 from all toy isoforms	4:990448 ATATTTCAAGAATACTACAAGTGTCCAACGGTTGCGTAAGCAAAAT 4:990493	4:990448 ATATTTCAAGAATACTACAA------TACGGTTGCGTAAGCAAAAT 4:990493	AA63 RPCDISRILQVSNGCVSKILGRY AA85	AA63 RPCDISRILQY--GCVSKILGRY AA85		86
toyC	FBal0400121	Insertion of eight bases (AGTGTACT) between bases 4:990471 and 4:990472 and base 4:990472 changed from C to A resulting in premature truncation at amino acid position 74 of all toy isoforms	4:990451 TTTCAAGAATACTACAAGTGT-------CCAACGGTTGCGTAAGCAA 4:990490	4:990451 TTTCAAGAATACTACAAGTGTAGTGTACTACAACGGTTGCGTAAGCAA 4:990490	AA64 PCDISRILQVS AA74	AA64 PCDISRILQV* AA74	PA 14%; PC 14%; PD 11%	86
ukarD	FBal0406211	In-frame deletion of bases 4:1127381 through 4:1127383 resulting in the loss of threonine 173 from all ukar isoforms	4:1127361 ATAATGGTATATTTGAACTGGACGAAGGTGGCAATAATTTATG 4:1127403	4:1127361 ATAATGGTATATTTGAACTG---GAAGGTGGCAATAATTTATG 4:1127403	AA163 YRDIMVYLNWTKVAIIYEEDY AA183	AA163 YRDIMVYLNW-KVAIIYEEDY AA183		99
yellow-hA	FBal0397357	A 19 base insertion between bases 4:228201 and 4:228202 and base pair change C228202T resulting in addition of IIFHIYFNFCATPTIYFKWRLCTKK after tyrosine 66 of the only yellow-h protein isoform (PA) and premature truncation after these novel amino acids	4:228182 AAATATTTGGATTTCCTATA-------------------CTCAACTTTTGTGCAACGCCA 4:228222	4:228182 AAATATTTGGATTTCCTATATATTATATTTCATATATATtTCAACTTTTGTGCAACGCCA 4:228222	AA57 YEWKYLDFLYSTFVQRQQSILNGDFVPKNNLPLGID AA92	AA57 YEWKYLDFLYIIFHIYFNFCATPTIYFKWRLCTKK* AA92	PA 14%	24
yellow-hD	FBal0404787	Multiple sequence changes between 4:228201 and 4:228209 result in premature truncation at residue 66 of the only yellow-h isoform (PA).	4:228181 GAAATATTTGGATTTCCTATACTCAACTTTTGTGCAACGCCAACAATCT 4:228229	4:228181 GAAATATTTGGATTTCCTATGAGTATG--TTGTGCAACGCCAACAATCT 4:228229	AA57 YEWKYLDFLY AA66	AA57 YEWKYLDFL* AA66	PA 14%	24
zfh2A	FBal0405973	Frameshift deletion of bases 4:522783 through 4:522789 resulting in the addition of SHVPITPTLMVWTAKPANSLTSSSGQSRRPLHITSFLNLFPSCKFSRSRSKPHIAHLAATVLPCPYHPAPPRWPALEMRRPPHPALQSVPVPSTSMVVPKE after leucine 426 of all zfh2 isoforms and premature truncation after these novel amino acids	4:522763 GCAACATCAGAGTTCCTTATTTCCAAGCCCATGTCCCGATCACCCCG 4:522809	4:522763 GCAACATCAGAGTTCCTTAT-------CCCATGTCCCGATCACCCCG 4:522809	AA417 QQLQQHQSSLFPSPCPDHPDLNGVDCKTCELLDIQQRSKSPSSSHHQFSQSLPQLQIQSQPQQTPHRSPCSNSVALPVSPSASSVASVGNASTATSSFTIGACSEHINGRPQ AA528	AA417 QQLQQHQSSLSHVPITPTLMVWTAKPANSLTSSSGQSRRPLHITSFLNLFPSCKFSRSRSKPHIAHLAATVLPCPYHPAPPRWPALEMRRPPHPALQSVPVPSTSMVVPKE* AA528	PA 14%; PB 14%; PC 15%	49
zfh2D	FBal0404792	Frameshift deletion of bases 4:522777 through 4:52279 resulting in the addition of HVPITPTLMVWTAKPANSLTSSSGQSRRPLHITSFLNLFPSCKFSRSRSKPHIAHLAATVLPCPYHPAPPRWPALEMRRPPHPALQSVPVPSTSMVVPKE after serine 425 of all zfh2 isoforms and premature truncation after these novel amino acids	4:522757 GCTGCAGCAACATCAGAGTTCCTTATTTCCAAGCCCATGTCCCGATCACCCCG 4:522809	4:522757 GCTGCAGCAACATCAGAGTT-------------CCCATGTCCCGATCACCCCG 4:522809	AA416 QQQLQQHQSSLFPSPCPDHPDLNGVDCKTCELLDIQQRSKSPSSSHHQFSQSLPQLQIQSQPQQTPHRSPCSNSVALPVSPSASSVASVGNASTATSSFTIGACSEHINGR AA526	AA416 QQQLQQHQSSHVPITPTLMVWTAKPANSLTSSSGQSRRPLHITSFLNLFPSCKFSRSRSKPHIAHLAATVLPCPYHPAPPRWPALEMRRPPHPALQSVPVPSTSMVVPKE* AA526	PA 14%; PB 14%; PC 15%	49
ZyxD		Frameshift deletion of bases 4:1059571 through 4:1059583 resulting in the addition of ALQSPFQRL after threonine 150 of the Zyx PA, PB and PL isoforms (which corresponds to T88 of PG and T61 of PH) and premature truncation following these novel amino acids	4:1059603 TTTGGGAGTACAAGCTAAGCCAACACAACCTCTCAACAGCTTTACAAAGCCCC 4:1059551	4:1059603 TTTGGGAGTACAAGCTAAGC-------------CAACAGCTTTACAAAGCCCC 4:1059551	AA141 GLLGVQAKPTQPLNSFTKPL AA160	AA141 GLLGVQAKPTALQSPFQRL* AA160	PA 27%; PB, PL 26%; PG 17%; PH 12%	93
Mutations generated by the alternative approach
btA	FBal0400124	Base change T735988A and frameshift deletion of bases 4:735989 resulting in the addition of EMALCSNQSSLNPRRKYWISEIKKIISTPTNQLY after glycine 887 of the bt PJ isoform (which corresponds to G1003 of PC, G1218 of PF, T857 of PH and T1221 of PI) and premature truncation after these novel amino acids	4:735968 CTTCCTGATGAAGGAGACGGTCGAGATGGCGCTGTGCTCAAA 4:736009	4:735968 CTTCCTGATGAAGGAGACGGA-GAGATGGCGCTGTGCTCAAA 4:736009	AA878 KGKLPDEGDGRDGAVLKPVIIEPEKEILDLGNKKNNQHADKPTVL AA922	AA878 KGKLPDEGDGEMALCSNQSSLNPRRKYWISEIKKIISTPTNQLY* AA922	PC 12%; PF 14%; PH 10%; PI 14%; PJ 10%	69
JYalphaI	FBal0404783	Frameshift deletion of bases 4:3732 through 4:3750 resulting in the addition of ICFRQYR after leucine 794 of the only JYalpha isoform (PB) and premature truncation after these novel amino acids	4:3712 CTGGGCACTATAGCAATTCTATGCATCGATATCGGCACTGATATGCTTCCGGCAATATC 4:3770	4:3712 CTGGGCACTATAGCAATTCT-------------------GATATGCTTCCGGCAATATC 4:3770	AA785 PLALGTIAILCIDIGTDM AA802	AA785 PLALGTIAILICFRQYR* AA802	PB 79%	1
JYalphaL	FBal0406188	In-frame deletion of bases 4:3730 through 4:3735 resulting in the loss of leucine 794 and cysteine795 from the only JYalpha isoform (PB)	4:3710 CTCTGGGCACTATAGCAATTCTATGCATCGATATCGGCACTGATAT 4:3755	4:3710 CTCTGGGCACTATAGCAATT------ATCGATATCGGCACTGATAT 4:3755	AA784 IPLALGTIAILCIDIGTDMLPA AA805	AA784 IPLALGTIAI--IDIGTDMLPA AA805		1
JYalphaP	FBal0404784	Frameshift deletion of bases 4:3739 and 4:3740 resulting in the addition of YRH after isoleucine 796 of the only JYalpha isoform (PB) and premature truncation after these novel amino acids	4:3719 CTATAGCAATTCTATGCATCGATATCGGCACTGATATGCTTC 4:3760	4:3719 CTATAGCAATTCTATGCATC--TATCGGCACTGATATGCTTC 4:3760	AA787 ALGTIAILCIDIGT AA800	AA787 ALGTIAILCIYRH* AA800	PB 79%	1
unc-13C	FBal0406208	In-frame deletion of bases 4:885781 through 4:885816 resulting in the loss of aspartic acid 1658 through serine 1669 from the unc-13 PA, PC, PD and PG isoforms (which correspond to D1970 through S1981 of PB and PE and D1553 through S1564 of PF)	4:885836 ATCCATTCTATAGCAATATTGACAGTATGCCGGACATAAGGCCTCGAAGAAAATCCATTCCTCTTGTGTCTGAGCT 4:885761	4:885836 ATCCATTCTATAGCAATATT------------------------------------ATTCCTCTTGTGTCTGAGCT 4:885761	AA1648 PGDNPFYSNIDSMPDIRPRRKSIPLVSELTMA AA1679	AA1648 PGDNPFYSNI------------IPLVSELTMA AA1679		76
zfh23A		Frameshift deletion of bases 4:524875 through 4:524920 resulting in the addition of AGTGGILLLRL after alanine 594 of all zfh2 isoforms and premature truncation after these novel amino acids	4:524855 GAGTTTAAATCAGTTACCAATTTATTTAAACCCTTTTCCTATGGCACAGGACAACAGCATCCTCGGCTGGCACGGGGGGAATCCTA 4:524940	4:524855 GAGTTTAAATCAGTTACCAA----------------------------------------------CTGGCACGGGGGGAATCCTA 4:524940	AA585 GESACGYCLAGQQHPRLARGES AA606	AA585 GESACGYCLAAGTGGILLLRL* AA606	PA 20%; PB 20%; PC 21%	49
zfh251A	FBal0392552	In-frame deletion of bases 4:524907 through 4:524933 resulting in loss of amino acids 597 through 605 (QHPRLARGE) of all zfh2 protein isoforms	4:524901 TGGTTATTGCCTTGCAGGACAACAGCATCCTCGGCTGGCACGGGGGGAATCCTACTCTTGCGGTTAT 4:524953	4:524901 TGGTTATTGCCTTGCAGGAC---------------------------AATCCTACTCTTGCGGTTAT 4:524953	AA586 ESACGYCLAGQQHPRLARGESYSCGYKPY AA614	AA586 ESACGYCLAGQ---------SYSCGYKPY AA614		49
aFlyBase IDs have not yet been assigned for all alleles
bThis column shows the percentage of the wild type protein left after truncation. Identical polypeptides are grouped together.
cThis column may be used to sort alleles/rows by the cytological order of the genes mutated (see Supplementary Table 1)
