# Supplementary material for: A new Drosophila melanogaster research resource: CRISPR-induced mutations for clonal analysis of fourth chromosome genes
Source: G3 (Bethesda). 2025 Jan 13;15(3):jkaf006. doi: 10.1093/g3journal/jkaf006 (PMC11917476; doi:10.1093/g3journal/jkaf006)
Supplement: jkaf006_Supplementary_Data [file jkaf006_supplementary_data.zip › Supplementary_Table_6_G3-2024-405535.xlsx]

## Sheet: Supplementary Table 6
Supplementary Table 6. Stocks with new fourth chromosome mutations
Allele	FlyBase ID	Stock Center	Stock number	Genotype	Stock RRID	Cytological ordera
4E-TA	FBal0397362	Bloomington	602203	y1 w1118; TI{TI}FRT101F 4E-TA	RRID:BDSC_602203	81
4E-TA	FBal0397362	Kyoto	119169	y1 w1118; TI{TI}FRT101F 4E-TA	RRID:DGGR_119169	81
4E-TD	FBal0405951	Bloomington	605780	y1 w1118; TI{TI}FRT101F 4E-TD	RRID:BDSC_605780	81
4E-TD	FBal0405951	Kyoto	Not yet available	y1 w1118; TI{TI}FRT101F 4E-TD	Not yet available	81
Abcd1A	FBal0397358	Bloomington	602199	y1 w1118; TI{TI}FRT101F Abcd1A	RRID:BDSC_602199	19
Abcd1A	FBal0397358	Kyoto	119165	y1 w1118; TI{TI}FRT101F Abcd1A	RRID:DGGR_119165	19
ActbetaA	FBal0406210	Kyoto	Not yet available	y1 w1118; TI{TI}FRT101F ActbetaA	Not yet available	95
ActbetaB	FBal0405952	Bloomington	605781	y1 w1118; TI{TI}FRT101F ActbetaB/In(4)ciD, ciD panciD	RRID:BDSC_605781	95
ActbetaB	FBal0405952	Kyoto	Not yet available	y1 w1118; TI{TI}FRT101F ActbetaB/In(4)ciD, ciD panciD	Not yet available	95
AnkA	FBal0397355	Bloomington	602194	y1 w1118; TI{TI}FRT101F AnkA	RRID:BDSC_602194	10
AnkA	FBal0397355	Kyoto	119160	y1 w1118; TI{TI}FRT101F AnkA	RRID:DGGR_119160	10
anneB	FBal0397356	Bloomington	602197	y1 w1118; TI{TI}FRT101F anneB/In(4)ciD, ciD panciD	RRID:BDSC_602197	11
anneB	FBal0397356	Kyoto	119163	y1 w1118; TI{TI}FRT101F anneB/In(4)ciD, ciD panciD	RRID:DGGR_119163	11
anneD	FBal0404786	Bloomington	605312	y1 w1118; TI{TI}FRT101F anneD/In(4)ciD, ciD panciD	RRID:BDSC_605312	11
anneD	FBal0404786	Kyoto	Not yet available	y1 w1118; TI{TI}FRT101F anneD/In(4)ciD, ciD panciD	Not yet available	11
apolppB	FBal0392553	Bloomington	600262	y1 w1118; TI{TI}FRT101F apolppB/In(4)ciD, ciD panciD	RRID:BDSC_600262	94
apolppB	FBal0392553	Kyoto	119073	y1 w1118; TI{TI}FRT101F apolppB/In(4)ciD, ciD panciD	RRID:DGGR_119073	94
apolppJ	FBal0404799	Bloomington	605313	y1 w1118; TI{TI}FRT101F apolppJ/In(4)ciD, ciD panciD	RRID:BDSC_605313	94
apolppJ	FBal0404799	Kyoto	Not yet available	y1 w1118; TI{TI}FRT101F apolppJ/In(4)ciD, ciD panciD	Not yet available	94
Arf4A	FBal0405953	Bloomington	605782	y1 w1118; TI{TI}FRT101F Arf4A/In(4)ciD, ciD panciD	RRID:BDSC_605782	98
Arf4A	FBal0405953	Kyoto	Not yet available	y1 w1118; TI{TI}FRT101F Arf4A/In(4)ciD, ciD panciD	Not yet available	98
ATPsynbetaC	FBal0404781	Bloomington	605314	y1 w1118; TI{TI}FRT101F ATPsynbetaC/In(4)ciD, ciD panciD	RRID:BDSC_605314	91
ATPsynbetaC	FBal0404781	Kyoto	Not yet available	y1 w1118; TI{TI}FRT101F ATPsynbetaC/In(4)ciD, ciD panciD	Not yet available	91
btA	FBal0400124	Bloomington	603547	y1 w*; TI{TI}FRT101F btA/TI{GMR-HMS04515}Gateya	RRID:BDSC_603547	69
btA	FBal0400124	Kyoto	119193	y1 w*; TI{TI}FRT101F btA/TI{GMR-HMS04515}Gateya	RRID:DGGR_119193	69
btC	FBal0406205	Kyoto	Not yet available	y1 w*; TI{TI}FRT101F btC	Not yet available	69
CaMKIF	FBal0404780	Bloomington	605315	y1 w1118; TI{TI}FRT101F CaMKIF	RRID:BDSC_605315	44
CaMKIF	FBal0404780	Kyoto	Not yet available	y1 w1118; TI{TI}FRT101F CaMKIF	Not yet available	44
CaMKII	FBal0405954	Bloomington	605783	y1 w1118; TI{TI}FRT101F CamKII	RRID:BDSC_605783	44
CaMKII	FBal0405954	Kyoto	Not yet available	y1 w1118; TI{TI}FRT101F CamKII	Not yet available	44
CG1674E	FBal0405955	Bloomington	605784	y1 w1118; TI{TI}FRT101F CG1674E	RRID:BDSC_605784	26
CG1674E	FBal0405955	Kyoto	Not yet available	y1 w1118; TI{TI}FRT101F CG1674E	Not yet available	26
CG1909A	FBal0406202	Kyoto	Not yet available	y1 w1118; TI{TI}FRT101F CG1909A	Not yet available	55
CG1909B	FBal0405956	Bloomington	605785	y1 w1118; TI{TI}FRT101F CG1909B	RRID:BDSC_605785	55
CG1909B	FBal0405956	Kyoto	Not yet available	y1 w1118; TI{TI}FRT101F CG1909B	Not yet available	55
CG11360D	FBal0404794	Bloomington	605316	y1 w1118; TI{TI}FRT101F CG11360D	RRID:BDSC_605316	66
CG11360D	FBal0404794	Kyoto	Not yet available	y1 w1118; TI{TI}FRT101F CG11360D	Not yet available	66
CG31998C	FBal0405957	Bloomington	605786	y1 w1118; TI{TI}FRT101F CG31998C/In(4)ciD, ciD panciD	RRID:BDSC_605786	21
CG31998C	FBal0405957	Kyoto	Not yet available	y1 w1118; TI{TI}FRT101F CG31998C/In(4)ciD, ciD panciD	Not yet available	21
CG31998D	FBal0405958	Bloomington	605787	y1 w1118; TI{TI}FRT101F CG31998D/In(4)ciD, ciD panciD	RRID:BDSC_605787	21
CG31998D	FBal0405958	Kyoto	Not yet available	y1 w1118; TI{TI}FRT101F CG31998D/In(4)ciD, ciD panciD	Not yet available	21
CG31999C	FBal0406192	Kyoto	Not yet available	y1 w1118; TI{TI}FRT101F CG31999C	Not yet available	23
CG32017B	FBal0406212	Kyoto	Not yet available	y1 w1118; TI{TI}FRT101F CG32017B	Not yet available	100
CG32017E	FBal0405959	Bloomington	605788	y1 w1118; TI{TI}FRT101F CG32017E/In(4)ciD, ciD panciD	RRID:BDSC_605788	100
CG32017E	FBal0405959	Kyoto	Not yet available	y1 w1118; TI{TI}FRT101F CG32017E/In(4)ciD, ciD panciD	Not yet available	100
CG32017K	FBal0405960	Bloomington	605789	y1 w1118; TI{TI}FRT101F CG32017K/In(4)ciD, ciD panciD	RRID:BDSC_605789	100
CG32017K	FBal0405960	Kyoto	Not yet available	y1 w1118; TI{TI}FRT101F CG32017K/In(4)ciD, ciD panciD	Not yet available	100
CG33521C	FBal0404798	Bloomington	605317	y1 w1118; TI{TI}FRT101F CG33521C	RRID:BDSC_605317	103
CG33521C	FBal0404798	Kyoto	Not yet available	y1 w1118; TI{TI}FRT101F CG33521C	Not yet available	103
ciC	FBal0404782	Bloomington	605318	y1 w1118; TI{TI}FRT101F ciC/P{w+mC=ActGFP}unc-13GJ	RRID:BDSC_605318	5
ciC	FBal0404782	Kyoto	Not yet available	y1 w1118; TI{TI}FRT101F ciC/P{w+mC=ActGFP}unc-13GJ	Not yet available	5
ciF	FBal0406189	Kyoto	Not yet available	y1 w1118; TI{TI}FRT101F ciF	Not yet available	5
CrkE	FBal0405961	Bloomington	605790	y1 w1118; TI{TI}FRT101F CrkE/In(4)ciD, ciD panciD	RRID:BDSC_605790	22
CrkE	FBal0405961	Kyoto	Not yet available	y1 w1118; TI{TI}FRT101F CrkE/In(4)ciD, ciD panciD	Not yet available	22
CrkG	FBal0406191	Kyoto	Not yet available	y1 w1118; TI{TI}FRT101F CrkG	Not yet available	22
dpr7A	FBal0406194	Kyoto	Not yet available	y1 w1118; TI{TI}FRT101F dpr7A	Not yet available	27
EkarC	FBal0406203	Kyoto	Not yet available	y1 w1118; TI{TI}FRT101F EkarC	Not yet available	62
EphA	FBal0405962	Bloomington	605791	y1 w1118; TI{TI}FRT101F EphA	RRID:BDSC_605791	58
EphA	FBal0405962	Kyoto	Not yet available	y1 w1118; TI{TI}FRT101F EphA	Not yet available	58
EphG	FBal0404793	Bloomington	605319	y1 w1118; TI{TI}FRT101F EphG	RRID:BDSC_605319	58
EphG	FBal0404793	Kyoto	Not yet available	y1 w1118; TI{TI}FRT101F EphG	Not yet available	58
EphrinA	FBal0392555	Bloomington	602196	y1 w1118; TI{TI}FRT101F EphrinA	RRID:BDSC_602196	54
EphrinA	FBal0392555	Kyoto	119162	y1 w1118; TI{TI}FRT101F EphrinA	RRID:DGGR_119162	54
eyA	FBal0404795	Bloomington	605320	y1 w1118; TI{TI}FRT101F eyA/In(4)ciD, ciD panciD	RRID:BDSC_605320	68
eyA	FBal0404795	Kyoto	Not yet available	y1 w1118; TI{TI}FRT101F eyA/In(4)ciD, ciD panciD	Not yet available	68
eyB	FBal0397354	Bloomington	602195	y1 w1118; TI{TI}FRT101F eyB/In(4)ciD, ciD panciD	RRID:BDSC_602195	68
eyB	FBal0397354	Kyoto	119161	y1 w1118; TI{TI}FRT101F eyB/In(4)ciD, ciD panciD	RRID:DGGR_119161	68
fd102CD	FBal0405963	Bloomington	605792	y1 w1118; TI{TI}FRT101F fd102CD	RRID:BDSC_605792	73
fd102CD	FBal0405963	Kyoto	Not yet available	y1 w1118; TI{TI}FRT101F fd102CD	Not yet available	73
GyfB	FBal0404796	Bloomington	605321	y1 w1118; TI{TI}FRT101F GyfB/In(4)ciD, ciD panciD	RRID:BDSC_605321	75
GyfB	FBal0404796	Kyoto	Not yet available	y1 w1118; TI{TI}FRT101F GyfB/In(4)ciD, ciD panciD	Not yet available	75
GyfF	FBal0405964	Bloomington	605793	y1 w1118; TI{TI}FRT101F GyfF/In(4)ciD, ciD panciD	RRID:BDSC_605793	75
GyfF	FBal0405964	Kyoto	Not yet available	y1 w1118; TI{TI}FRT101F GyfF/In(4)ciD, ciD panciD	Not yet available	75
HcfA	FBal0406198	Kyoto	Not yet available	y1 w1118; TI{TI}FRT101F HcfA/In(4)ciD, ciD panciD	Not yet available	36
HcfC	FBal0397363	Bloomington	602204	y1 w1118; TI{TI}FRT101F HcfC/In(4)ciD, ciD panciD	RRID:BDSC_602204	36
HcfC	FBal0397363	Kyoto	119170	y1 w1118; TI{TI}FRT101F HcfC/In(4)ciD, ciD panciD	RRID:DGGR_119170	36
JyalphaI	FBal0404783	Bloomington	605322	y1 w*; TI{TI}FRT101F JYalphaI/In(4)ciD, ciD panciD	RRID:BDSC_605322	1
JyalphaI	FBal0404783	Kyoto	Not yet available	y1 w*; TI{TI}FRT101F JYalphaI/In(4)ciD, ciD panciD	Not yet available	1
JyalphaL	FBal0406188	Kyoto	Not yet available	y1 w*; TI{TI}FRT101F JYalphaL	Not yet available	1
JyalphaP	FBal0404784	Bloomington	605323	y1 w*; TI{TI}FRT101F JYalphaP/TI{GMR-HMS04515}Gateya	RRID:BDSC_605323	1
JyalphaP	FBal0404784	Kyoto	Not yet available	y1 w*; TI{TI}FRT101F JYalphaP/TI{GMR-HMS04515}Gateya	Not yet available	1
Kif3CA	FBal0404800	Bloomington	605324	y1 w1118; TI{TI}FRT101F Kif3CA/In(4)ciD, ciD panciD	RRID:BDSC_605324	101
Kif3CA	FBal0404800	Kyoto	Not yet available	y1 w1118; TI{TI}FRT101F Kif3CA/In(4)ciD, ciD panciD	Not yet available	101
lgsC	FBal0406199	Kyoto	Not yet available	y1 w1118; TI{TI}FRT101F lgsc	Not yet available	43
mavB	FBal0397361	Bloomington	602202	y1 w1118; TI{TI}FRT101F mavB	RRID:BDSC_602202	59
mavB	FBal0397361	Kyoto	119168	y1 w1118; TI{TI}FRT101F mavB	RRID:DGGR_119168	59
mavD	FBal0405965	Bloomington	605794	y1 w1118; TI{TI}FRT101F mavD	RRID:BDSC_605794	59
mavD	FBal0405965	Kyoto	Not yet available	y1 w1118; TI{TI}FRT101F mavD	Not yet available	59
MED26A	FBal0406206	Kyoto	Not yet available	y1 w1118; TI{TI}FRT101F MED26A	Not yet available	71
mGluRB	FBal0405966	Bloomington	605795	y1 w1118; TI{TI}FRT101F mGluRB	RRID:BDSC_605795	80
mGluRB	FBal0405966	Kyoto	Not yet available	y1 w1118; TI{TI}FRT101F mGluRB	Not yet available	80
mGluRE	FBal0405967	Bloomington	605796	y1 w1118; TI{TI}FRT101F mGluRE	RRID:BDSC_605796	80
mGluRE	FBal0405967	Kyoto	Not yet available	y1 w1118; TI{TI}FRT101F mGluRE	Not yet available	80
myoA	FBal0406204	Kyoto	Not yet available	y1 w1118; TI{TI}FRT101F myoA	Not yet available	67
ND-49A	FBal0392556	Kyoto	Not yet available	y1 w1118; TI{TI}FRT101F ND-49A	Not yet available	53
onecutG	FBal0404779	Bloomington	605325	y1 w1118; TI{TI}FRT101F onecutG	RRID:BDSC_605325	57
onecutG	FBal0404779	Kyoto	Not yet available	y1 w1118; TI{TI}FRT101F onecutG	Not yet available	57
onecutH	FBal0405968	Bloomington	605797	y1 w1118; TI{TI}FRT101F onecutH	RRID:BDSC_605797	57
onecutH	FBal0405968	Kyoto	Not yet available	y1 w1118; TI{TI}FRT101F onecutH	Not yet available	57
panF	FBal0397364	Bloomington	660205	y1w1118;TI{TI}FRT101F panF/P{w+mC=ActGFP}unc-13GJ	RRID:BDSC_660205	9
panF	FBal0397364	Kyoto	119171	y1w1118;TI{TI}FRT101F panF/P{w+mC=ActGFP}unc-13GJ	RRID:DGGR_119171	9
panI	FBal0404785	Bloomington	605326	y1w1118;TI{TI}FRT101F panI/P{w+mC=ActGFP}unc-13GJ	RRID:BDSC_605326	9
panI	FBal0404785	Kyoto	Not yet available	y1w1118;TI{TI}FRT101F panI/P{w+mC=ActGFP}unc-13GJ	Not yet available	9
phoF	FBal0405969	Bloomington	605798	y1 w1118; TI{TI}FRT101F phoF/In(4)ciD, ciD panciD	RRID:BDSC_605798	102
phoF	FBal0405969	Kyoto	Not yet available	y1 w1118; TI{TI}FRT101F phoF/In(4)ciD, ciD panciD	Not yet available	102
PMCAD	FBal0404791	Bloomington	605327	y1 w1118; TI{TI}FRT101F PMCAD/In(4)ciD, ciD panciD	RRID:BDSC_605327	35
PMCAD	FBal0404791	Kyoto	Not yet available	y1 w1118; TI{TI}FRT101F PMCAD/In(4)ciD, ciD panciD	Not yet available	35
Pur-aB	FBal0392554	Bloomington	600263	y1 w1118; TI{TI}FRT101F Pur-alphaB/In(4)ciD, ciD panciD	RRID:BDSC_600263	52
Pur-aB	FBal0392554	Kyoto	119074	y1 w1118; TI{TI}FRT101F Pur-alphaB/In(4)ciD, ciD panciD	Not yet available	52
Rad23B	FBal0406197	Kyoto	Not yet available	y1 w1118; TI{TI}FRT101F Rad23B	Not yet available	32
Rad233	FBal0404788	Bloomington	605328	y1 w1118; TI{TI}FRT101F Rad233	RRID:BDSC_605328	32
Rad233	FBal0404788	Kyoto	Not yet available	y1 w1118; TI{TI}FRT101F Rad233	Not yet available	32
Rad238	FBal0397360	Bloomington	602201	y1 w1118; TI{TI}FRT101F Rad238	RRID:BDSC_602201	32
Rad238	FBal0397360	Kyoto	119167	y1 w1118; TI{TI}FRT101F Rad238	RRID:DGGR_119167	32
RhoGAP102AA	FBal0397359	Bloomington	602200	y1 w1118; TI{TI}FRT101F RhoGAP102A	RRID:BDSC_602200	28
RhoGAP102AA	FBal0397359	Kyoto	119166	y1 w1118; TI{TI}FRT101F RhoGAP102A	RRID:DGGR_119166	28
RhoGAP102AB	FBal0406195	Kyoto	Not yet available	y1 w1118; TI{TI}FRT101F RhoGAP102B	Not yet available	28
RhoGAP102AE	FBal0405970	Bloomington	605799	y1 w1118; TI{TI}FRT101F RhoGAP102E	RRID:BDSC_605799	28
RhoGAP102AE	FBal0405970	Kyoto	Not yet available	y1 w1118; TI{TI}FRT101F RhoGAP102E	Not yet available	28
Rnf11A	FBal0404789	Bloomington	605329	y1 w1118; TI{TI}FRT101F Rnf11A	RRID:BDSC_605329	34
Rnf11A	FBal0404789	Kyoto	Not yet available	y1 w1118; TI{TI}FRT101F Rnf11A	Not yet available	34
Rnf11F	FBal0404790	Bloomington	605330	y1 w1118; TI{TI}FRT101F Rnf11F	RRID:BDSC_605330	34
Rnf11F	FBal0404790	Kyoto	Not yet available	y1 w1118; TI{TI}FRT101F Rnf11F	Not yet available	34
Slip1A	FBal0392557	Kyoto	Not yet available	y1 w1118; TI{TI}FRT101F Slip1A	Not yet available	65
Sox102FB	FBal0406207	Kyoto	Not yet available	y1 w1118; TI{TI}FRT101F Sox102FB	Not yet available	72
Sox102FC	FBal0400123	Bloomington	603546	y1 w1118; TI{TI}FRT101F Sox102FC	RRID:BDSC_603546	72
Sox102FC	FBal0400123	Kyoto	119192	y1 w1118; TI{TI}FRT101F Sox102FC	RRID:DGGR_119192	72
svF	FBal0405971	Bloomington	605800	y1 w1118; TI{TI}FRT101F svF	RRID:BDSC_605800	96
svF	FBal0405971	Kyoto	Not yet available	y1 w1118; TI{TI}FRT101F svF	Not yet available	96
Syt7B	FBal0400122	Bloomington	603545	y1 w1118; TI{TI}FRT101F Syt7B/In(4)ciD, ciD panciD	RRID:BDSC_603545	31
Syt7B	FBal0400122	Kyoto	119191	y1 w1118; TI{TI}FRT101F Syt7B/In(4)ciD, ciD panciD	RRID:DGGR_119191	31
Taf3A	FBal0400120	Bloomington	603543	y1 w1118; TI{TI}FRT101F Taf3A/In(4)ciD, ciD panciD	RRID:BDSC_603543	45
Taf3A	FBal0400120	Kyoto	119189	y1 w1118; TI{TI}FRT101F Taf3A/In(4)ciD, ciD panciD	RRID:DGGR_119189	45
Taf3F	FBal0406200	Kyoto	Not yet available	y1 w1118; TI{TI}FRT101F Taf3F	Not yet available	45
TdgC	FBal0404801	Bloomington	605331	y1 w1118; TI{TI}FRT101F TdgC/In(4)ciD, ciD panciD	RRID:BDSC_605331	50
TdgC	FBal0404801	Kyoto	Not yet available	y1 w1118; TI{TI}FRT101F TdgC/In(4)ciD, ciD panciD	Not yet available	50
TdgF	FBal0405972	Bloomington	605801	y1 w1118; TI{TI}FRT101F TdgF	RRID:BDSC_605801	50
TdgF	FBal0405972	Kyoto	Not yet available	y1 w1118; TI{TI}FRT101F TdgF	Not yet available	50
TdgI	FBal0406201	Kyoto	Not yet available	y1 w1118; TI{TI}FRT101F TdgI	Not yet available	50
toyA	FBal0404797	Bloomington	605332	y1 w1118; TI{TI}FRT101F toyA/In(4)ciD, ciD panciD	RRID:BDSC_605332	86
toyA	FBal0404797	Kyoto	Not yet available	y1 w1118; TI{TI}FRT101F toyA/In(4)ciD, ciD panciD	Not yet available	86
toyB	FBal0406209	Kyoto	Not yet available	y1 w1118; TI{TI}FRT101F toyB/In(4)ciD, ciD panciD	Not yet available	86
toyC	FBal0400121	Bloomington	603544	y1 w1118; TI{TI}FRT101F toyC/In(4)ciD, ciD panciD	RRID:BDSC_603544	86
toyC	FBal0400121	Kyoto	119190	y1 w1118; TI{TI}FRT101F toyC/In(4)ciD, ciD panciD	RRID:DGGR_119190	86
ukarD	FBal0406211	Kyoto	Not yet available	y1 w1118; TI{TI}FRT101F ukarD	Not yet available	99
unc-13C	FBal0406208	Kyoto	Not yet available	y1 w1118; TI{TI}FRT101F unc-13C	Not yet available	76
yellow-hA	FBal0397357	Bloomington	602198	y1 w1118; TI{TI}FRT101F yellow-hA	RRID:BDSC_602198	24
yellow-hA	FBal0397357	Kyoto	119164	y1 w1118; TI{TI}FRT101F yellow-hA	RRID:DGGR_119164	24
yellow-hD	FBal0404787	Bloomington	605333	y1 w1118; TI{TI}FRT101F yellow-hD	RRID:BDSC_605333	24
yellow-hD	FBal0404787	Kyoto	Not yet available	y1 w1118; TI{TI}FRT101F yellow-hD	Not yet available	24
zfh251A	FBal0392552	Bloomington	600261	y1 w1118; P{w+mC=Act5C-GAL4}25FO1, P{w+mC=UAS-GFP.U}2/SM6a; TI{TI}FRT101F zfh251A/TI{GMR-HMS04515}Gateya	RRID:BDSC_600261	49
zfh251A	FBal0392552	Kyoto	119072	y1 w1118; P{w+mC=Act5C-GAL4}25FO1, P{w+mC=UAS-GFP.U}2/SM6a; TI{TI}FRT101F zfh251A/TI{GMR-HMS04515}Gateya	RRID:DGGR_119072	49
zfh2A	FBal0405973	Bloomington	605802	y1 w1118; TI{TI}FRT101F zfh2A/In(4)ciD, ciD panciD	RRID:BDSC_605802	49
zfh2A	FBal0405973	Kyoto	Not yet available	y1 w1118; TI{TI}FRT101F zfh2A/In(4)ciD, ciD panciD	Not yet available	49
zfh2D	FBal0404792	Bloomington	605334	y1 w1118; TI{TI}FRT101F zfh2D/In(4)ciD, ciD panciD	RRID:BDSC_605334	49
zfh2D	FBal0404792	Kyoto	Not yet available	y1 w1118; TI{TI}FRT101F zfh2D/In(4)ciD, ciD panciD	Not yet available	49
aThis column may be used to sort alleles/rows by the cytological order of the genes mutated (see Supplementary Table 1)
