# Supplementary material for: A new Drosophila melanogaster research resource: CRISPR-induced mutations for clonal analysis of fourth chromosome genes
Source: G3 (Bethesda). 2025 Jan 13;15(3):jkaf006. doi: 10.1093/g3journal/jkaf006 (PMC11917476; doi:10.1093/g3journal/jkaf006)
Supplement: jkaf006_Supplementary_Data [file jkaf006_supplementary_data.zip › Supplementary_Table_7_G3-2024-405535.xlsx]

## Sheet: Supplementary Table 7
Supplementary Table 7. Chromosomal deletions used in complementation tests
Deletion	FlyBase ID	Proximal breakpoint		Distal breakpoint		Stock RRIDb
		Position	References	Position	References
Df(4)M101-62f	FBab0002960	Proximal to JYalpha	Podemski et al. (2004); Masly et al. (2006)	4:236230--236585	Podemski et al. (2004)	RRID:BDSC_9433
Df(4)M101-63a	FBab0002961	Distal to ci but disrupting ci expression via position effects; proximal to RpS3A	Locke et al. (1994)	Within or distal to RpS3A	Hochman (1971); Dooijes et al. (1998); Kronhamn et al. (1999)	RRID:BDSC_1082
Df(4)ED6366	FBab0037590	4:69710	Ryder et al. (2004; 2007) and associated DrosDel Project data in FlyBase	4:193485	Ryder et al. (2004; 2007) and associated DrosDel Project data in FlyBase	RRID:BDSC_8067
Df(4)ED6369	FBab0037593	4:69710	Ryder et al. (2004; 2007) and associated DrosDel Project data in FlyBase	4:454141	Ryder et al. (2004; 2007) and associated DrosDel Project data in FlyBase	RRID:BDSC_9422
Df(4)5-M244	FBab0046981	4:315921	Sun et al. (2004)	4:385441	Sun et al. (2004)	RRID:BDSC_84133
Df(4)5-M263	FBab0046980	4:359573	Sun et al. (2004)	4:466776	Sun et al. (2004)	RRID:BDSC_84136
Df(4)4-M529	FBab0046970	4:359573	Sun et al. (2004)	4:393798	Sun et al. (2004)	RRID:BDSC_94692
Df(4)ED6382	FBab0037606	4:411150	Ryder et al. (2004; 2007) and associated DrosDel Project data in FlyBase	4:867028	Ryder et al. (2004; 2007) and associated DrosDel Project data in FlyBase	RRID:DGGR_150531
Df(4)ED6380	FBab0037604	4:411150	Ryder et al. (2004; 2007) and associated DrosDel Project data in FlyBase	4:714403	Ryder et al. (2004; 2007) and associated DrosDel Project data in FlyBase	RRID:DGGR_150529
Df(4)O2	FBab0029601	4:732402--777385	Podemski et al. (2004)	4:976768--990535	Podemski et al. (2004)	RRID:BDSC_7084
Df(4)8-M318	FBab0047548	4:912919	Riddle et al. (2008)	4:1098782	Riddle et al. (2008)	RRID:BDSC_84132
Df(4)8-M91	FBab0047542	4:910421	Riddle et al. (2008)	4:1098782	Riddle et al. (2008)	RRID:BDSC_84135
Df(4)8-M167	FBab0047543	4:1031865	Riddle et al. (2008)	4:1098782	Riddle et al. (2008)	RRID:BDSC_94691
Df(4)8-M175	FBab0047544	4:1062401	Riddle et al. (2008)	4:1098782	Riddle et al. (2008)	RRID:BDSC_84134
Df(4)C3	FBab0028454	4:732424--777385	Podemski et al. (2004)	Df(4)C3 is a terminal deletion disrupting bt and deleting all genes distal to it	Podemski et al. (2004)	RRID:BDSC_7083
aDf(4)scH	FBab0023008	Within PlexA	This study	All genes distal to the T(1;4)scH breakpoint are absent when Df(4)scH is separated from Ts(1Rt;4Rt)scH		RRID:BDSC_4055
aDf(4)scH is our nickname for the Ts(1Lt;4Lt)scH segregant from T(1;4)scH that bears the fourth chromosome centrosome and the left end of the X chromosome. We isolated Df(4)scH in a balanced stock in the absence of the Ts(1Rt;4Rt)scH segregant, which carries the right end of the 4th chromosome and the X chromosome centromere.
bAs explained in footnote a of Supplementary Table 8, we built new Df(4)ED6380 and Df(4)scH stocks from Kyoto and Bloomington stocks before using the deletions in complementation crosses
References
Dooijes, D., M. van Beest, M. van de Wetering, G. Boulanger, T. Jones et al., 1998 Genomic organization of the segment polarity gene pan in Drosophila melanogaster. Mol Gen Genet 258: 45-52.
Hochman, B., 1971 Analysis of chromosome 4 in Drosophila melanogaster. II. Ethyl methanesulfonate induced lethals. Genetics 67: 235-252.
Kronhamn, J., and A. Rasmuson-Lestander, 1999 Genetic organization of the ci-M-pan region on chromosome IV in Drosophila melanogaster. Genome 42: 1144-1149.
Locke, J., and K. D. Tartof, 1994 Molecular analysis of cubitus interruptus (ci) mutations suggests an explanation for the unusual ci position effects. Mol Gen Genet 243: 234-243.
Masly, J. P., C. D. Jones, M. A. Noor, J. Locke and H. A. Orr, 2006 Gene transposition as a cause of hybrid sterility in Drosophila. Science 313: 1448-1450.
Podemski, L., R. Sousa-Neves, J. L. Marsh and J. Locke, 2004 Molecular mapping of deletion breakpoints on chromosome 4 of Drosophila melanogaster. Chromosoma 112: 381-388.
Riddle, N. C., W. Leung, K. A. Haynes, H. Granok, J. Wuller et al., 2008 An investigation of heterochromatin domains on the fourth chromosome of Drosophila melanogaster. Genetics 178: 1177-1191.
Ryder, E., M. Ashburner, R. Bautista-Llacer, J. Drummond, J. Webster et al., 2007 The DrosDel deletion collection: a Drosophila genomewide chromosomal deficiency resource. Genetics 177: 615-629.
Ryder, E., F. Blows, M. Ashburner, R. Bautista-Llacer, D. Coulson et al., 2004 The DrosDel collection: a set of P-element insertions for generating custom chromosomal aberrations in Drosophila melanogaster. Genetics 167: 797-813.
Sun, F. L., K. Haynes, C. L. Simpson, S. D. Lee, L. Collins et al., 2004 cis-Acting determinants of heterochromatin formation on Drosophila melanogaster chromosome four. Mol Cell Biol 24: 8210-8220.
