# Supplementary material for: A new Drosophila melanogaster research resource: CRISPR-induced mutations for clonal analysis of fourth chromosome genes
Source: G3 (Bethesda). 2025 Jan 13;15(3):jkaf006. doi: 10.1093/g3journal/jkaf006 (PMC11917476; doi:10.1093/g3journal/jkaf006)
Supplement: jkaf006_Supplementary_Data [file jkaf006_supplementary_data.zip › Supplementary_Table_8_G3-2024-405535.xlsx]

## Sheet: Supplementary Table 8
Supplementary Table 8. Control crosses
Mutations or deletions crosseda						Phenotype			Cytological orderb
Mutation or deletion	FlyBase ID	Stock RRID	Mutation or deletion	FlyBase ID	Stock RRID	Viability	Fertility	Adult morphology
Controls for chromosomal deletions
Df(4)4-M529	FBab0046970	RRID:BDSC_94692	Df(4)5-M263	FBab0046980	RRID:BDSC_84136	Lethal			G
Df(4)5-M244	FBab0046981	RRID:BDSC_84133	Df(4)4-M529	FBab0046970	RRID:BDSC_94692	Lethal			E
Df(4)5-M244	FBab0046981	RRID:BDSC_84133	Df(4)ED6382	FBab0037606	RRID:DGGR_150531	Lethal			E
Df(4)5-M263	FBab0046980	RRID:BDSC_84136	Df(4)ED6380	FBab0037604	RRID:DGGR_150529	Lethal			F
Df(4)5-M263	FBab0046980	RRID:BDSC_84136	Df(4)ED6382	FBab0037606	RRID:DGGR_150531	Lethal			F
Df(4)5-M263	FBab0046980	RRID:BDSC_84136	lgs17E	FBal0135672	RRID:BDSC_42700	Lethal			F
Df(4)5-M263	FBab0046980	RRID:BDSC_84136	lgs2-8	FBal0325838	RRID:BDSC_76037	Lethal			F
Df(4)8-M167	FBab0047543	RRID:BDSC_94691	ATPsynbetaKG07618	FBal0148507	RRID:BDSC_99055	Lethal			M
Df(4)8-M167	FBab0047543	RRID:BDSC_94691	Df(4)8-M175	FBab0047544	RRID:BDSC_84134	Lethal			M
Df(4)8-M167	FBab0047543	RRID:BDSC_94691	Df(4)C3	FBab0028454	RRID:BDSC_7083	Lethal			M
Df(4)8-M167	FBab0047543	RRID:BDSC_94691	svspa-1	FBal0015985	RRID:BDSC_658	Viable	Female fertile	Rough eye (disarranged ommatidia)	M
Df(4)8-M167	FBab0047543	RRID:BDSC_94691	svspa-pol	FBal0015991	RRID:BDSC_2515	Viable	Female fertile	Glossy, misshapened eye	M
Df(4)8-M167	FBab0047543	RRID:BDSC_94691	ZyxCR01526-TG4.0	FBal0356730	RRID:BDSC_86431	Lethal			M
Df(4)8-M175	FBab0047544	RRID:BDSC_84134	Df(4)C3	FBab0028454	RRID:BDSC_7083	Lethal			N
Df(4)8-M175	FBab0047544	RRID:BDSC_84134	svspa-1	FBal0015985	RRID:BDSC_658	Viable	Female fertile	Rough eye (disarranged ommatidia)	N
Df(4)8-M175	FBab0047544	RRID:BDSC_84134	svspa-pol	FBal0015991	RRID:BDSC_2515	Viable	Female fertile	Glossy, misshapened eye	N
Df(4)8-M318	FBab0047548	RRID:BDSC_84132	ATPsynbetaKG07618	FBal0148507	RRID:BDSC_99055	Lethal			K
Df(4)8-M318	FBab0047548	RRID:BDSC_84132	Df(4)8-M167	FBab0047543	RRID:BDSC_94691	Lethal			K
Df(4)8-M318	FBab0047548	RRID:BDSC_84132	Df(4)8-M175	FBab0047544	RRID:BDSC_84134	Lethal			K
Df(4)8-M318	FBab0047548	RRID:BDSC_84132	Df(4)8-M91	FBab0047542	RRID:BDSC_84135	Lethal			K
Df(4)8-M318	FBab0047548	RRID:BDSC_84132	Df(4)C3	FBab0028454	RRID:BDSC_7083	Lethal			K
Df(4)8-M318	FBab0047548	RRID:BDSC_84132	PlexAMB09499	FBal0280754	RRID:BDSC_61741	Lethal			K
Df(4)8-M318	FBab0047548	RRID:BDSC_84132	svspa-1	FBal0015985	RRID:BDSC_658	Viable	Female fertile	Rough eye (disarranged ommatidia)	K
Df(4)8-M318	FBab0047548	RRID:BDSC_84132	svspa-pol	FBal0015991	RRID:BDSC_2515	Viable	Female fertile	Glossy, misshapened eye	K
Df(4)8-M318	FBab0047548	RRID:BDSC_84132	ZyxCR01526-TG4.0	FBal0356730	RRID:BDSC_86431	Lethal			K
Df(4)8-M91	FBab0047542	RRID:BDSC_84135	ATPsynbetaKG07618	FBal0148507	RRID:BDSC_99055	Lethal			L
Df(4)8-M91	FBab0047542	RRID:BDSC_84135	Df(4)8-M167	FBab0047543	RRID:BDSC_94691	Lethal			L
Df(4)8-M91	FBab0047542	RRID:BDSC_84135	Df(4)8-M175	FBab0047544	RRID:BDSC_84134	Lethal			L
Df(4)8-M91	FBab0047542	RRID:BDSC_84135	Df(4)C3	FBab0028454	RRID:BDSC_7083	Lethal			L
Df(4)8-M91	FBab0047542	RRID:BDSC_84135	svspa-1	FBal0015985	RRID:BDSC_658	Viable	Female fertile	Rough eye (disarranged ommatidia)	L
Df(4)8-M91	FBab0047542	RRID:BDSC_84135	ZyxCR01526-TG4.0	FBal0356730	RRID:BDSC_86431	Lethal			L
Df(4)C3	FBab0028454	RRID:BDSC_7083	ATPsynbetaKG07618	FBal0148507	RRID:BDSC_99055	Lethal			O
Df(4)C3	FBab0028454	RRID:BDSC_7083	btl-b	FBal0027984	RRID:BDSC_4231	Lethal			O
Df(4)C3	FBab0028454	RRID:BDSC_7083	CadpsMI08448	FBal0303070	RRID:BDSC_60816	Lethal			O
Df(4)C3	FBab0028454	RRID:BDSC_7083	svspa-1	FBal0015985	RRID:BDSC_658	Viable	Female fertile	Rough eye (disarranged ommatidia)	O
Df(4)C3	FBab0028454	RRID:BDSC_7083	svspa-pol	FBal0015991	RRID:BDSC_2515	Viable	Female fertile	Glossy, misshapened eye	O
Df(4)C3	FBab0028454	RRID:BDSC_7083	unc-13GJ	FBal0198125	RRID:BDSC_9549	Lethal			O
Df(4)C3	FBab0028454	RRID:BDSC_7083	ZyxCR01526-TG4.0	FBal0356730	RRID:BDSC_86431	Lethal			O
Df(4)ED6366	FBab0037590	RRID:BDSC_8067	pan2	FBal0059982	RRID:BDSC_4759	Lethal			C
Df(4)ED6366	FBab0037590	RRID:BDSC_8067	pan3	FBal0059981	RRID:BDSC_4760	Lethal			C
Df(4)ED6369	FBab0037593	RRID:BDSC_9422	lgs2-8	FBal0325838	RRID:BDSC_76037	Lethal			D
Df(4)ED6369	FBab0037593	RRID:BDSC_9422	pan3	FBal0059981	RRID:BDSC_4760	Lethal			D
Df(4)ED6380	FBab0037604	RRID:DGGR_150529	Df(4)ED6382	FBab0037606	RRID:DGGR_150531	Lethal			I
Df(4)ED6380	FBab0037604	RRID:DGGR_150529	ey2	FBal0003921	RRID:BDSC_648	Viable	Female fertile	Small eye	I
Df(4)ED6380	FBab0037604	RRID:DGGR_150529	Gateya	FBal0361674	RRID:BDSC_90852	Lethal			I
Df(4)ED6380	FBab0037604	RRID:DGGR_150529	lgs17E	FBal0135672	RRID:BDSC_42700	Lethal			I
Df(4)ED6380	FBab0037604	RRID:DGGR_150529	lgs2-8	FBal0325838	RRID:BDSC_76037	Lethal			I
Df(4)ED6380	FBab0037604	RRID:DGGR_150529	zfh2vii-2	FBal0367988	RRID:BDSC_97216	Lethal			I
Df(4)ED6382	FBab0037606	RRID:DGGR_150531	btD	FBal0001328	RRID:BDSC_638	Lethal			H
Df(4)ED6382	FBab0037606	RRID:DGGR_150531	btl-b	FBal0027984	RRID:BDSC_4231	Lethal			H
Df(4)ED6382	FBab0037606	RRID:DGGR_150531	Df(4)C3	FBab0028454	RRID:BDSC_7083	Lethal			H
Df(4)ED6382	FBab0037606	RRID:DGGR_150531	Df(4)O2	FBab0029601	RRID:BDSC_7084	Lethal			H
Df(4)ED6382	FBab0037606	RRID:DGGR_150531	ey2	FBal0003921	RRID:BDSC_648	Viable	Female fertile	Small eye	H
Df(4)ED6382	FBab0037606	RRID:DGGR_150531	lgs17E	FBal0135672	RRID:BDSC_42700	Lethal			H
Df(4)ED6382	FBab0037606	RRID:DGGR_150531	lgs2-8	FBal0325838	RRID:BDSC_76037	Lethal			H
Df(4)M101-62f	FBab0002960	RRID:BDSC_9433	ci1	FBal0001644	RRID:BDSC_642	Viable	Female fertile	Discontinuous wing veins	A
Df(4)M101-62f	FBab0002960	RRID:BDSC_9433	Df(4)ED6366	FBab0037590	RRID:BDSC_8067	Lethal			A
Df(4)M101-62f	FBab0002960	RRID:BDSC_9433	Df(4)M101-63a	FBab0002961	RRID:BDSC_1082	Lethal			A
Df(4)M101-62f	FBab0002960	RRID:BDSC_9433	JYalphaCR70483-TG4.0	FBal0386736	RRID:BDSC_97185	Viable	Female fertile. Male sterile.	No overt visible phenotypes	A
Df(4)M101-62f	FBab0002960	RRID:BDSC_9433	pan2	FBal0059982	RRID:BDSC_4759	Lethal			A
Df(4)M101-62f	FBab0002960	RRID:BDSC_9433	pan3	FBal0059981	RRID:BDSC_4760	Lethal			A
Df(4)M101-62f	FBab0002960	RRID:BDSC_9433	PlexBKG00878	FBal0216740	RRID:BDSC_14579	Lethal			A
Df(4)M101-62f	FBab0002960	RRID:BDSC_9433	PlexBMI15559-DH.GT-TG4.1	FBal0371037	RRID:BDSC_93694	Lethal			A
Df(4)M101-63a	FBab0002961	RRID:BDSC_1082	ci1	FBal0001644	RRID:BDSC_642	Viable	Female fertile	Discontinuous wing veins	B
Df(4)O2	FBab0029601	RRID:BDSC_7084	btD	FBal0001328	RRID:BDSC_638	Lethal			J
Df(4)O2	FBab0029601	RRID:BDSC_7084	Df(4)8-M318	FBab0047548	RRID:BDSC_84132	Lethal			J
Df(4)O2	FBab0029601	RRID:BDSC_7084	Df(4)8-M91	FBab0047542	RRID:BDSC_84135	Lethal			J
Df(4)O2	FBab0029601	RRID:BDSC_7084	Df(4)C3	FBab0028454	RRID:BDSC_7083	Lethal			J
Df(4)O2	FBab0029601	RRID:BDSC_7084	unc-13GJ	FBal0198125	RRID:BDSC_9549	Lethal			J
Df(4)scH	FBab0023008	RRID:BDSC_4055	ATPsynbetaKG07618	FBal0148507	RRID:BDSC_99055	Lethal			P
Df(4)scH	FBab0023008	RRID:BDSC_4056	btl-b	FBal0027984	RRID:BDSC_4231	Lethal			P
Df(4)scH	FBab0023008	RRID:BDSC_4057	CadpsMI08448	FBal0303070	RRID:BDSC_60816	Lethal			P
Df(4)scH	FBab0023008	RRID:BDSC_4058	Df(4)8-M167	FBab0047543	RRID:BDSC_94691	Lethal			P
Df(4)scH	FBab0023008	RRID:BDSC_4059	Df(4)8-M318	FBab0047548	RRID:BDSC_84132	Lethal			P
Df(4)scH	FBab0023008	RRID:BDSC_4060	Df(4)O2	FBab0029601	RRID:BDSC_7084	Lethal			P
Df(4)scH	FBab0023008	RRID:BDSC_4061	PlexAEY16548	FBal0192220	RRID:BDSC_23097	Lethal			P
Df(4)scH	FBab0023008	RRID:BDSC_4062	PlexAMB09499	FBal0280754	RRID:BDSC_61741	Lethal			P
Df(4)scH	FBab0023008	RRID:BDSC_4063	svspa-1	FBal0015985	RRID:BDSC_658	Viable	Female fertile	Rough eye (disarranged ommatidia)	P
Df(4)scH	FBab0023008	RRID:BDSC_4064	svspa-pol	FBal0015991	RRID:BDSC_2515	Viable	Female fertile	Glossy, misshapened eye	P
Df(4)scH	FBab0023008	RRID:BDSC_4065	ZyxCR01526-TG4.0	FBal0356730	RRID:BDSC_86431	Lethal			P
Controls for preexisting transgene insertions
ActbetaMI14795-DH.GT-TG4.1	FBal0371013	RRID:BDSC_93693	Df(4)8-M167	FBab0047543	RRID:BDSC_94691	Viable	Female fertile	No overt visible phenotypes	95
ActbetaMI14795-DH.GT-TG4.1	FBal0371013	RRID:BDSC_93693	Df(4)8-M175	FBab0047544	RRID:BDSC_84134	Viable	Female fertile	No overt visible phenotypes	95
ActbetaMI14795-DH.GT-TG4.1	FBal0371013	RRID:BDSC_93693	Df(4)8-M318	FBab0047548	RRID:BDSC_84132	Viable	Female fertile	No overt visible phenotypes	95
ActbetaMI14795-DH.GT-TG4.1	FBal0371013	RRID:BDSC_93693	Df(4)8-M91	FBab0047542	RRID:BDSC_84135	Viable	Female fertile	No overt visible phenotypes	95
ActbetaMI14795-DH.GT-TG4.1	FBal0371013	RRID:BDSC_93693	Df(4)scH	FBab0023008	RRID:BDSC_4059	Viable	Female fertile	No overt visible phenotypes	95
AnkMB09683	FBal0304618	RRID:BDSC_62020	AnkMB09683	FBal0304618	RRID:BDSC_62020	Viable	Female fertile. Male fertile.	No overt visible phenotypes	10
anneCR70036-TG4.1	FBal0368514	RRID:BDSC_94599	Df(4)ED6366	FBab0037590	RRID:BDSC_8067	Lethal			11
anneMI04450	FBal0304701	RRID:BDSC_61711	Df(4)ED6366	FBab0037590	RRID:BDSC_8067	Viable	Female fertile	No overt visible phenotypes	11
Arf4CR71015-KO-kG4	FBal0392678	RRID:BDSC_600127	Df(4)C3	FBab0028454	RRID:BDSC_7083	Lethal			98
Arf4CR71015-KO-kG4	FBal0392678	RRID:BDSC_600127	Df(4)scH	FBab0023008	RRID:BDSC_4059	Lethal			98
CadpsMI05877-DH.GT-TG4.1	FBal0371025	RRID:BDSC_93687	Df(4)C3	FBab0028454	RRID:BDSC_7083	Lethal			107
CadpsMI05877-DH.GT-TG4.1	FBal0371025	RRID:BDSC_93687	Df(4)scH	FBab0023008	RRID:BDSC_4059	Lethal			107
CG1674MI10152	FBal0303083	RRID:BDSC_60832	Df(4)ED6369	FBab0037593	RRID:BDSC_9422	Viable	Female fertile	No overt visible phenotypes	26
CG31998MI06163	FBal0303039	RRID:BDSC_60790	Df(4)ED6369	FBab0037593	RRID:BDSC_9422	Lethal			21
CG32006CR70476-kG4	FBal0386648	RRID:BDSC_97333	Df(4)ED6366	FBab0037590	RRID:BDSC_8067	Lethal			13
CG32006CR70476-kG4	FBal0386648	RRID:BDSC_97333	Df(4)ED6369	FBab0037593	RRID:BDSC_9422	Lethal			13
CG33941d09357	FBal0228530	RRID:BDSC_85105	CG33941d09357	FBal0228530	RRID:BDSC_85105	Viable	Female fertile. Male fertile.	No overt visible phenotypes	47
CG33941d09357	FBal0228530	RRID:BDSC_85105	Df(4)ED6380	FBab0037604	RRID:DGGR_150529	Viable	Female fertile	No overt visible phenotypes	47
CG33941d09357	FBal0228530	RRID:BDSC_85105	Df(4)ED6382	FBab0037606	RRID:DGGR_150531	Viable	Female fertile	No overt visible phenotypes	47
CG33941e02647	FBal0228526	RRID:BDSC_95461	CG33941e02647	FBal0228526	RRID:BDSC_95461	Viable	Female fertile. Male fertile.	No overt visible phenotypes	47
CG33978CR70478-TG4.1	FBal0390518	RRID:BDSC_98482	Df(4)ED6369	FBab0037593	RRID:BDSC_9422	Lethal			15
CG33978MI03508	FBal0304696	RRID:BDSC_61706	Df(4)ED6369	FBab0037593	RRID:BDSC_9422	Lethal			15
CG33978MI08362	FBal0303068	RRID:BDSC_60814	Df(4)ED6369	FBab0037593	RRID:BDSC_9422	Lethal			15
CrkdsRed	FBal0361675	RRID:BDSC_90850	Df(4)ED6369	FBab0037593	RRID:BDSC_9422	Lethal			22
datiKG01667	FBal0221341	RRID:BDSC_14379	Df(4)4-M529	FBab0046970	RRID:BDSC_94692	Viable	Female fertile	No overt visible phenotypes	37
datiKG01667	FBal0221341	RRID:BDSC_14379	Df(4)5-M263	FBab0046980	RRID:BDSC_84136	Viable	Female fertile	No overt visible phenotypes	37
datiKG01667	FBal0221341	RRID:BDSC_14379	Df(4)ED6369	FBab0037593	RRID:BDSC_9422	Viable	Female fertile	No overt visible phenotypes	37
datiKG01667	FBal0221341	RRID:BDSC_14379	Df(4)5-M244	FBab0046981	RRID:BDSC_84133	Viable	Female fertile	No overt visible phenotypes	37
dpr7MI05719-TG4.1	FBal0337327	RRID:BDSC_78385	Df(4)5-M244	FBab0046981	RRID:BDSC_84133	Viable	Female fertile	No overt visible phenotypes	27
dpr7MI05719-TG4.1	FBal0337327	RRID:BDSC_78385	Df(4)ED6369	FBab0037593	RRID:BDSC_9422	Viable	Female fertile	No overt visible phenotypes	27
dpr7MI07186	FBal0303055	RRID:BDSC_60804	dpr7MI07186	FBal0303055	RRID:BDSC_60804	Viable	Female fertile. Male fertile.	No overt visible phenotypes	27
dpr7MI07186	FBal0303055	RRID:BDSC_60804	Df(4)ED6369	FBab0037593	RRID:BDSC_9422	Viable	Female fertile	No overt visible phenotypes	27
eIF4G1MI05019-TG4.0	FBal0336085	RRID:BDSC_76667	Df(4)8-M318	FBab0047548	RRID:BDSC_84132	Lethal			79
eIF4G1MI05019-TG4.0	FBal0336085	RRID:BDSC_76667	Df(4)8-M91	FBab0047542	RRID:BDSC_84135	Lethal			79
eIF4G1MI05019-TG4.0	FBal0336085	RRID:BDSC_76667	Df(4)O2	FBab0029601	RRID:BDSC_7084	Lethal			79
EphrinCR01621-TG4.2	FBal0356673	RRID:BDSC_86471	Df(4)ED6380	FBab0037604	RRID:DGGR_150529	Viable	Female fertile	No overt visible phenotypes	54
fd102CCR70946-KO-kG4	FBal0392714	RRID:BDSC_600122	Df(4)ED6380	FBab0037604	RRID:DGGR_150529	Viable	Female fertile	No overt visible phenotypes	73
fd102CCR70946-KO-kG4	FBal0392714	RRID:BDSC_600122	Df(4)ED6382	FBab0037606	RRID:DGGR_150531	Viable	Female fertile	No overt visible phenotypes	73
gwCR70482-TG4.0	FBal0386753	RRID:BDSC_97184	Df(4)ED6380	FBab0037604	RRID:DGGR_150529	Lethal			63
GyfCR00412-TG4.1	FBal0340959	RRID:BDSC_79256	Df(4)ED6382	FBab0037606	RRID:DGGR_150531	Viable	Female fertile	No overt visible phenotypes	75
GyfCR00412-TG4.1	FBal0340959	RRID:BDSC_79256	Df(4)O2	FBab0029601	RRID:BDSC_7084	Viable	Female fertile	No overt visible phenotypes	75
GyfCR70565-TG4.1	FBal0390539	RRID:BDSC_79256	Df(4)O2	FBab0029601	RRID:BDSC_7084	Viable	Female fertile	No overt visible phenotypes	75
GyfMI00455	FBal0243105	RRID:BDSC_31010	Df(4)ED6382	FBab0037606	RRID:DGGR_150531	Viable	Female fertile	No overt visible phenotypes	75
GyfMI00455	FBal0243105	RRID:BDSC_31010	Df(4)O2	FBab0029601	RRID:BDSC_7084	Viable	Female fertile	No overt visible phenotypes	75
HcfMI03718	FBal0304698	RRID:BDSC_62013	Df(4)4-M529	FBab0046970	RRID:BDSC_94692	Viable	Female fertile	No overt visible phenotypes	36
HcfMI03718	FBal0304698	RRID:BDSC_62013	Df(4)5-M244	FBab0046981	RRID:BDSC_84133	Viable	Female fertile	No overt visible phenotypes	36
HcfMI03718	FBal0304698	RRID:BDSC_62013	Df(4)5-M263	FBab0046980	RRID:BDSC_84136	Viable	Female fertile	No overt visible phenotypes	36
HcfMI11162-DH.GT-TG4.0	FBal0371029	RRID:BDSC_93690	Df(4)4-M529	FBab0046970	RRID:BDSC_94692	Viable	Female fertile	No overt visible phenotypes	36
HcfMI11162-DH.GT-TG4.0	FBal0371029	RRID:BDSC_93690	Df(4)5-M244	FBab0046981	RRID:BDSC_84133	Viable	Female fertile	No overt visible phenotypes	36
HcfMI11162-DH.GT-TG4.0	FBal0371029	RRID:BDSC_93690	Df(4)5-M263	FBab0046980	RRID:BDSC_84136	Viable	Female fertile	No overt visible phenotypes	36
MED26MB00704	FBal0212488	RRID:BDSC_23727	Df(4)ED6382	FBab0037606	RRID:DGGR_150531	Viable	Female fertile	No overt visible phenotypes	71
MED26MB00704	FBal0212488	RRID:BDSC_23727	Df(4)O2	FBab0029601	RRID:BDSC_7084	Viable	Female fertile	No overt visible phenotypes	71
Df(4)CRIMIC-CR70944, Mpv17CR70944-KO-kG4	FBab0049402	RRID:BDSC_600121	Df(4)CRIMIC-CR70944, Mpv17CR70944-KO-kG4	FBab0049402	RRID:BDSC_600121	Viable	Female fertile. Male fertile.	No overt visible phenotypes	89
Df(4)CRIMIC-CR70944, Mpv17CR70944-KO-kG4	FBab0049402	RRID:BDSC_600121	Df(4)8-M318	FBab0047548	RRID:BDSC_84132	Viable	Female fertile. Male fertile.	No overt visible phenotypes	89
Df(4)CRIMIC-CR70944, Mpv17CR70944-KO-kG4	FBab0049402	RRID:BDSC_600121	Df(4)8-M91	FBab0047542	RRID:BDSC_84135	Viable	Female fertile. Male fertile.	No overt visible phenotypes	89
Df(4)CRIMIC-CR70944, Mpv17CR70944-KO-kG4	FBab0049402	RRID:BDSC_600121	Df(4)C3	FBab0028454	RRID:BDSC_7083	Viable	Female fertile. Male fertile.	No overt visible phenotypes	89
Df(4)CRIMIC-CR70944, Mpv17CR70944-KO-kG4	FBab0049402	RRID:BDSC_600121	Df(4)scH	FBab0023008	RRID:BDSC_4065	Viable	Female fertile. Male fertile.	No overt visible phenotypes	89
myoCR02262-TG4.1	FBal0366707	RRID:BDSC_92207	Df(4)ED6380	FBab0037604	RRID:DGGR_150529	Lethal			67
myoCR02262-TG4.1	FBal0366707	RRID:BDSC_92207	Df(4)ED6382	FBab0037606	RRID:DGGR_150531	Lethal			67
PIP4KCR70484-TG4.0	FBal0386738	RRID:BDSC_97186	Df(4)C3	FBab0028454	RRID:BDSC_7083	Lethal			104
PIP4KCR70484-TG4.0	FBal0386738	RRID:BDSC_97186	Df(4)scH	FBab0023008	RRID:BDSC_4055	Lethal			104
PIP4KCR70484-TG4.0	FBal0386738	RRID:BDSC_97186	Df(4)8-M318	FBab0047548	RRID:BDSC_84132	Lethal			104
PlexAMB09499	FBal0280754	RRID:BDSC_61741	Df(4)8-M318	FBab0047548	RRID:BDSC_84132	Lethal			87
PlexAMB09499	FBal0280754	RRID:BDSC_61741	Df(4)8-M91	FBab0047542	RRID:BDSC_84135	Lethal			87
PMCAMI12515	FBal0303100	RRID:BDSC_60856	Df(4)5-M244	FBab0046981	RRID:BDSC_84133	Lethal			35
PMCAMI12515	FBal0303100	RRID:BDSC_60856	Df(4)ED6369	FBab0037593	RRID:BDSC_9422	Lethal			35
PMCAMI12515-TG4.2	FBal0336050	RRID:BDSC_76741	Df(4)5-M244	FBab0046981	RRID:BDSC_84133	Lethal			35
PMCAMI12515-TG4.2	FBal0336050	RRID:BDSC_76741	Df(4)ED6369	FBab0037593	RRID:BDSC_9422	Lethal			35
Polr1GCR70943-KO-kG4	FBal0392681	RRID:BDSC_600120	Df(4)8-M318	FBab0047548	RRID:BDSC_84132	Viable	Female fertile	No overt visible phenotypes	90
Rnf11MI14327-DH.GT-TG4.0	FBal0371041	RRID:BDSC_93692	Df(4)5-M244	FBab0046981	RRID:BDSC_84133	Viable	Female fertile	No overt visible phenotypes	34
Rnf11MI14327-DH.GT-TG4.0	FBal0371041	RRID:BDSC_93692	Df(4)ED6369	FBab0037593	RRID:BDSC_9422	Viable	Female fertile	No overt visible phenotypes	34
Slip1CR02779-TG4.0	FBal0375346	RRID:BDSC_94483	Df(4)ED6380	FBab0037604	RRID:DGGR_150529	Viable	Female fertile	No overt visible phenotypes	65
ukarCR70473-TG4.1	FBal0386720	RRID:BDSC_97180	Df(4)C3	FBab0028454	RRID:BDSC_7083	Viable	Female fertile	No overt visible phenotypes	99
ukarCR70473-TG4.1	FBal0386720	RRID:BDSC_97180	Df(4)scH	FBab0023008	RRID:BDSC_4055	Viable	Female fertile	No overt visible phenotypes	99
Zip102BCR70486-KO-TG4.0	FBal0386713	RRID:BDSC_97334	Df(4)ED6369	FBab0037593	RRID:BDSC_9422	Viable	Female fertile	No overt visible phenotypes	33
Zip102BCR70486-KO-TG4.0	FBal0386713	RRID:BDSC_97334	Zip102BCR70486-KO-TG4.0	FBal0386713	RRID:BDSC_97334	Viable	Female fertile. Male fertile.	No overt visible phenotypes	33
aThe Df(4)ED6380 and Df(4)ED6369 stocks obtained from the Kyoto and Bloomington stock centers were trisomic for chromosome 4. The deletions were isolated in disomic stocks prior to their use in complementation tests. The Df(4)ED6382 stock obtained from the Kyoto Stock Center was trisomic for chromosome 4, but could be used in complementation tests without converting it to a disomic stock. The Mpv…
bThis column may be used to sort the deletions in column A by the cytological order shown in Supplementary Table 6 and/or to sort the alleles in column A by the cytological order of the genes mutated (see Supplementary Table 1)
