# Supplementary material for: A new Drosophila melanogaster research resource: CRISPR-induced mutations for clonal analysis of fourth chromosome genes
Source: G3 (Bethesda). 2025 Jan 13;15(3):jkaf006. doi: 10.1093/g3journal/jkaf006 (PMC11917476; doi:10.1093/g3journal/jkaf006)
Supplement: jkaf006_Supplementary_Data [file jkaf006_supplementary_data.zip › Supplementary_Table_9_G3-2024-405535.xlsx]

## Sheet: Supplementary Table 9
Supplementary Table 9. Crosses examining hemizygous or heteroallelic phenotypes of CRISPR-induced mutations
Mutation testeda				Tester deletion or mutationa,b			Phenotype			Cytological orderc
Mutation	FlyBase ID	Bloomington RRID	Kyoto RRID	Mutation or deletion	FlyBase ID	Stock RRID	Viability	Fertility	Adult morphology
4E-TA	FBal0397362	RRID:BDSC_602203	RRID:DGGR_119169	Df(4)O2	FBab0029601	RRID:BDSC_7084	Viable	Female fertile	No overt visible phenotypes	81
4E-TA	FBal0397362	RRID:BDSC_602203	RRID:DGGR_119169	Df(4)8-M318	FBab0047548	RRID:BDSC_84132	Viable	Female fertile	No overt visible phenotypes	81
4E-TA	FBal0397362	RRID:BDSC_602203	RRID:DGGR_119169	Df(4)8-M91	FBab0047542	RRID:BDSC_84135	Viable	Female fertile	No overt visible phenotypes	81
4E-TD	FBal0405951	RRID:BDSC_605780	Not yet available	Df(4)O2	FBab0029601	RRID:BDSC_7084	Viable	Female fertile	No overt visible phenotypes	81
4E-TD	FBal0405951	RRID:BDSC_605780	Not yet available	Df(4)8-M318	FBab0047548	RRID:BDSC_84132	Viable	Female fertile	No overt visible phenotypes	81
4E-TD	FBal0405951	RRID:BDSC_605780	Not yet available	Df(4)8-M91	FBab0047542	RRID:BDSC_84135	Viable	Female fertile	No overt visible phenotypes	81
Abcd1A	FBal0397358	RRID:BDSC_602199	RRID:DGGR_119165	Df(4)ED6366	FBab0037590	RRID:BDSC_8067	Viable	Female fertile	No overt visible phenotypes	19
ActbetaA	FBal0406210		Not yet available	Df(4)8-M318	FBab0047548	RRID:BDSC_84132	Viable	Female fertile	No overt visible phenotypes	95
ActbetaA	FBal0406210		Not yet available	Df(4)8-M91	FBab0047542	RRID:BDSC_84135	Viable	Female fertile	No overt visible phenotypes	95
ActbetaA	FBal0406210		Not yet available	Df(4)8-M167	FBab0047543	RRID:BDSC_94691	Viable	Female fertile	No overt visible phenotypes	95
ActbetaA	FBal0406210		Not yet available	Df(4)8-M175	FBab0047544	RRID:BDSC_84134	Viable	Female fertile	No overt visible phenotypes	95
ActbetaA	FBal0406210		Not yet available	Df(4)scH	FBab0023008	RRID:BDSC_4055	Viable	Female fertile	No overt visible phenotypes	95
ActbetaB	FBal0405952	RRID:BDSC_605781	Not yet available	Df(4)8-M175	FBab0047544	RRID:BDSC_84134	Lethal			95
ActbetaB	FBal0405952	RRID:BDSC_605781	Not yet available	Df(4)C3	FBab0028454	RRID:BDSC_7083	Lethal			95
ActbetaB	FBal0405952	RRID:BDSC_605781	Not yet available	Df(4)scH	FBab0023008	RRID:BDSC_4055	Lethal			95
AnkA	FBal0397355	RRID:BDSC_602194	RRID:DGGR_119160	Df(4)ED6366	FBab0037590	RRID:BDSC_8067	Viable	Female fertile	No overt visible phenotypes	10
anneB	FBal0397356	RRID:BDSC_602197	RRID:DGGR_119163	Df(4)ED6366	FBab0037590	RRID:BDSC_8067	Lethal			11
anneB	FBal0397356	RRID:BDSC_602197	RRID:DGGR_119163	anneCR70036-TG4.1	FBal0368514	RRID:BDSC_94599	Lethal			11
anneD	FBal0404786	RRID:BDSC_605312	Not yet available	Df(4)ED6366	FBab0037590	RRID:BDSC_8067	Lethal			11
anneD	FBal0404786	RRID:BDSC_605312	Not yet available	anneCR70036-TG4.1	FBal0368514	RRID:BDSC_94599	Lethal			11
anneE				Df(4)ED6366	FBab0037590	RRID:BDSC_8067	Lethal			11
apolppB	FBal0392553	RRID:BDSC_600262	RRID:DGGR_119073	Df(4)8-M318	FBab0047548	RRID:BDSC_84132	Viable	Female fertile	No overt visible phenotypes	94
apolppB	FBal0392553	RRID:BDSC_600262	RRID:DGGR_119073	Df(4)8-M175	FBab0047544	RRID:BDSC_84134	Viable	Female fertile	No overt visible phenotypes	94
apolppB	FBal0392553	RRID:BDSC_600262	RRID:DGGR_119073	Df(4)8-M91	FBab0047542	RRID:BDSC_84135	Viable	Female fertile	No overt visible phenotypes	94
apolppB	FBal0392553	RRID:BDSC_600262	RRID:DGGR_119073	Df(4)8-M167	FBab0047543	RRID:BDSC_94691	Viable	Female fertile	No overt visible phenotypes	94
apolppB	FBal0392553	RRID:BDSC_600262	RRID:DGGR_119073	Df(4)scH	FBab0023008	RRID:BDSC_4055	Viable	Female fertile	No overt visible phenotypes	94
apolppJ	FBal0404799	RRID:BDSC_605313	Not yet available	Df(4)8-M318	FBab0047548	RRID:BDSC_84132	Viable	Female fertile	No overt visible phenotypes	94
apolppJ	FBal0404799	RRID:BDSC_605313	Not yet available	Df(4)8-M175	FBab0047544	RRID:BDSC_84134	Viable	Female fertile	No overt visible phenotypes	94
apolppJ	FBal0404799	RRID:BDSC_605313	Not yet available	Df(4)8-M91	FBab0047542	RRID:BDSC_84135	Viable	Female fertile	No overt visible phenotypes	94
apolppJ	FBal0404799	RRID:BDSC_605313	Not yet available	Df(4)8-M167	FBab0047543	RRID:BDSC_94691	Viable	Female fertile	No overt visible phenotypes	94
Arf4A	FBal0405953	RRID:BDSC_605782	Not yet available	Df(4)C3	FBab0028454	RRID:BDSC_7083	Lethal			98
Arf4A	FBal0405953	RRID:BDSC_605782	Not yet available	Df(4)scH	FBab0023008	RRID:BDSC_4055	Lethal			98
Arf4A	FBal0405953	RRID:BDSC_605782	Not yet available	Arf4CR71015-KO-kG4	FBal0392678	RRID:BDSC_600127	Lethal			98
Arl4A	FBal0406190			Df(4)ED6366	FBab0037590	RRID:BDSC_8067	Viable	Female fertile	No overt visible phenotypes	17
ATPsynbetaC	FBal0404781	RRID:BDSC_605314	Not yet available	Df(4)8-M318	FBab0047548	RRID:BDSC_84132	Lethal			91
ATPsynbetaC	FBal0404781	RRID:BDSC_605314	Not yet available	Df(4)8-M91	FBab0047542	RRID:BDSC_84135	Lethal			91
ATPsynbetaC	FBal0404781	RRID:BDSC_605314	Not yet available	Df(4)8-M167	FBab0047543	RRID:BDSC_94691	Lethal			91
ATPsynbetaC	FBal0404781	RRID:BDSC_605314	Not yet available	Df(4)scH	FBab0023008	RRID:BDSC_4055	Lethal			91
ATPsynbetaC	FBal0404781	RRID:BDSC_605314	Not yet available	ATPsynbetaKG07618	FBal0148507	RRID:BDSC_99055	Lethal			91
btA	FBal0400124	RRID:BDSC_603547	RRID:DGGR_119193	Df(4)O2	FBab0029601	RRID:BDSC_7084	Lethal			69
btA	FBal0400124	RRID:BDSC_603547	RRID:DGGR_119193	Df(4)ED6382	FBab0037606	RRID:DGGR_150531	Lethal			69
btA	FBal0400124	RRID:BDSC_603547	RRID:DGGR_119193	btl-b	FBal0027984	RRID:BDSC_4231	Lethal			69
btA	FBal0400124	RRID:BDSC_603547	RRID:DGGR_119193	Df(4)C3	FBab0028454	RRID:BDSC_7083	Lethal			69
btC	FBal0406205		Not yet available	Df(4)O2	FBab0029601	RRID:BDSC_7084	Viable	Female fertile	No overt visible phenotypes	69
btC	FBal0406205		Not yet available	Df(4)ED6382	FBab0037606	RRID:DGGR_150531	Viable	Female fertile	No overt visible phenotypes	69
btC	FBal0406205		Not yet available	btl-b	FBal0027984	RRID:BDSC_4231	Viable	Female fertile	No overt visible phenotypes	69
CadpsB				Df(4)scH	FBab0023008	RRID:BDSC_4055	Lethal			107
CadpsB				Df(4)O2	FBab0029601	RRID:BDSC_7084	Lethal			107
CadpsB				CadpsMI08448	FBal0303070	RRID:BDSC_60816	Lethal			107
CadpsB				CadpsMI05877-DH.GT-TG4.1	FBal0371025	RRID:BDSC_93687	Lethal			107
CadpsG				CadpsMI05877-DH.GT-TG4.1	FBal0371025	RRID:BDSC_93687	Lethal			107
CadpsG				Df(4)scH	FBab0023008	RRID:BDSC_4055	Lethal			107
CadpsG				Df(4)O2	FBab0029601	RRID:BDSC_7084	Lethal			107
CadpsG				CadpsMI08448	FBal0303070	RRID:BDSC_60816	Lethal			107
CaMKIF	FBal0404780	RRID:BDSC_605315	Not yet available	Df(4)ED6382	FBab0037606	RRID:DGGR_150531	Viable	Female fertile	No overt visible phenotypes	44
CaMKIF	FBal0404780	RRID:BDSC_605315	Not yet available	Df(4)ED6380	FBab0037604	RRID:DGGR_150529	Viable	Female fertile	No overt visible phenotypes	44
CaMKIF	FBal0404780	RRID:BDSC_605315	Not yet available	Df(4)5-M263	FBab0046980	RRID:BDSC_84136	Viable	Female fertile	No overt visible phenotypes	44
CaMKII	FBal0405954	RRID:BDSC_605783	Not yet available	Df(4)ED6382	FBab0037606	RRID:DGGR_150531	Viable	Female fertile	No overt visible phenotypes	44
CaMKII	FBal0405954	RRID:BDSC_605783	Not yet available	Df(4)ED6380	FBab0037604	RRID:DGGR_150529	Viable	Female fertile	No overt visible phenotypes	44
CaMKII	FBal0405954	RRID:BDSC_605783	Not yet available	Df(4)5-M263	FBab0046980	RRID:BDSC_84136	Viable	Female fertile	No overt visible phenotypes	44
CG11360D	FBal0404794	RRID:BDSC_605316	Not yet available	Df(4)ED6382	FBab0037606	RRID:DGGR_150531	Viable	Female fertile	No overt visible phenotypes	66
CG11360D	FBal0404794	RRID:BDSC_605316	Not yet available	Df(4)ED6380	FBab0037604	RRID:DGGR_150529	Viable	Female fertile	No overt visible phenotypes	66
CG1674E	FBal0405955	RRID:BDSC_605784	Not yet available	Df(4)ED6369	FBab0037593	RRID:BDSC_9422	Viable	Female fertile	No overt visible phenotypes	26
CG1909A	FBal0406202		Not yet available	Df(4)ED6382	FBab0037606	RRID:DGGR_150531	Viable	Female fertile	No overt visible phenotypes	55
CG1909A	FBal0406202		Not yet available	Df(4)ED6380	FBab0037604	RRID:DGGR_150529	Viable	Female fertile	No overt visible phenotypes	55
CG1909B	FBal0405956	RRID:BDSC_605785	Not yet available	Df(4)ED6382	FBab0037606	RRID:DGGR_150531	Viable	Female fertile	No overt visible phenotypes	55
CG1909B	FBal0405956	RRID:BDSC_605785	Not yet available	Df(4)ED6380	FBab0037604	RRID:DGGR_150529	Viable	Female fertile	No overt visible phenotypes	55
CG31998A				Df(4)ED6369	FBab0037593	RRID:BDSC_9422	Lethal			21
CG31998C	FBal0405957	RRID:BDSC_605786	Not yet available	Df(4)ED6369	FBab0037593	RRID:BDSC_9422	Lethal			21
CG31998C	FBal0405957	RRID:BDSC_605786	Not yet available	CG31998MI06163	FBal0303039	RRID:BDSC_60790	Lethal			21
CG31998D	FBal0405958	RRID:BDSC_605787	Not yet available	Df(4)ED6369	FBab0037593	RRID:BDSC_9422	Lethal			21
CG31998D	FBal0405958	RRID:BDSC_605787	Not yet available	CG31998MI06163	FBal0303039	RRID:BDSC_60790	Lethal			21
CG31999C	FBal0406192		Not yet available	Df(4)ED6369	FBab0037593	RRID:BDSC_9422	Viable	Female fertile	No overt visible phenotypes	23
CG32017B	FBal0406212		Not yet available	Df(4)C3	FBab0028454	RRID:BDSC_7083	Viable	Female fertile	No overt visible phenotypes	100
CG32017B	FBal0406212		Not yet available	Df(4)scH	FBab0023008	RRID:BDSC_4055	Viable	Female fertile	No overt visible phenotypes	100
CG32017E	FBal0405959	RRID:BDSC_605788	Not yet available	Df(4)C3	FBab0028454	RRID:BDSC_7083	Viable	Female fertile	No overt visible phenotypes	100
CG32017E	FBal0405959	RRID:BDSC_605788	Not yet available	Df(4)scH	FBab0023008	RRID:BDSC_4055	Viable	Female fertile	No overt visible phenotypes	100
CG32017K	FBal0405960	RRID:BDSC_605789	Not yet available	Df(4)C3	FBab0028454	RRID:BDSC_7083	Viable	Female fertile	No overt visible phenotypes	100
CG32017K	FBal0405960	RRID:BDSC_605789	Not yet available	Df(4)scH	FBab0023008	RRID:BDSC_4055	Viable	Female fertile	No overt visible phenotypes	100
CG33521C	FBal0404798	RRID:BDSC_605317	Not yet available	Df(4)C3	FBab0028454	RRID:BDSC_7083	Viable	Female fertile	No overt visible phenotypes	103
CG33521C	FBal0404798	RRID:BDSC_605317	Not yet available	Df(4)scH	FBab0023008	RRID:BDSC_4055	Viable	Female fertile	No overt visible phenotypes	103
CG33978B				Df(4)ED6366	FBab0037590	RRID:BDSC_8067	Lethal			15
CG33978B				Df(4)ED6369	FBab0037593	RRID:BDSC_9422	Lethal			15
ciC	FBal0404782	RRID:BDSC_605318	Not yet available	Df(4)M101-63a	FBab0002961	RRID:BDSC_1082	Lethal			5
ciC	FBal0404782	RRID:BDSC_605318	Not yet available	Df(4)M101-62f	FBab0002960	RRID:BDSC_9433	Lethal			5
ciF	FBal0406189		Not yet available	ci1	FBal0001644	RRID:BDSC_642	Viable	Female fertile	No overt visible phenotypes	5
ciF	FBal0406189		Not yet available	Df(4)M101-62f	FBab0002960	RRID:BDSC_9433	Viable	Female fertile	No overt visible phenotypes	5
CrkE	FBal0405961	RRID:BDSC_605790	Not yet available	Df(4)ED6369	FBab0037593	RRID:BDSC_9422	Lethal			22
CrkE	FBal0405961	RRID:BDSC_605790	Not yet available	CrkdsRed	FBal0361675	RRID:BDSC_90850	Lethal			22
CrkG	FBal0406191		Not yet available	Df(4)ED6369	FBab0037593	RRID:BDSC_9422	Viable	Female fertile	No overt visible phenotypes	22
CrkG	FBal0406191		Not yet available	CrkdsRed	FBal0361675	RRID:BDSC_90850	Viable	Female fertile	No overt visible phenotypes	22
dpr7A	FBal0406194		Not yet available	Df(4)ED6366	FBab0037590	RRID:BDSC_8067	Viable	Female fertile	No overt visible phenotypes	27
Dyrk3A				Df(4)scH	FBab0023008	RRID:BDSC_4055	Lethal			108
Dyrk3A				Df(4)C3	FBab0028454	RRID:BDSC_7083	Lethal			108
Dyrk3B				Df(4)scH	FBab0023008	RRID:BDSC_4055	Lethal			108
Dyrk3B				Df(4)C3	FBab0028454	RRID:BDSC_7083	Lethal			108
Dyrk3C				Df(4)scH	FBab0023008	RRID:BDSC_4055	Lethal			108
Dyrk3C				Df(4)C3	FBab0028454	RRID:BDSC_7083	Lethal			108
eIF4G1B				Df(4)O2	FBab0029601	RRID:BDSC_7084	Lethal			79
eIF4G1B				Df(4)8-M318	FBab0047548	RRID:BDSC_84132	Lethal			79
eIF4G1B				eIF4G1MI05019-TG4.0	FBal0336085	RRID:BDSC_76667	Lethal			79
eIF4G1E				Df(4)O2	FBab0029601	RRID:BDSC_7084	Lethal			79
eIF4G1E				Df(4)8-M318	FBab0047548	RRID:BDSC_84132	Lethal			79
eIF4G1E				Df(4)8-M91	FBab0047542	RRID:BDSC_84135	Lethal			79
eIF4G1E				eIF4G1MI05019-TG4.0	FBal0336085	RRID:BDSC_76667	Lethal			79
EkarC	FBal0406203		Not yet available	Df(4)ED6382	FBab0037606	RRID:DGGR_150531	Viable	Female fertile	No overt visible phenotypes	62
EkarC	FBal0406203		Not yet available	Df(4)ED6380	FBab0037604	RRID:DGGR_150529	Viable	Female fertile	No overt visible phenotypes	62
EphA	FBal0405962	RRID:BDSC_605791	Not yet available	Df(4)ED6382	FBab0037606	RRID:DGGR_150531	Viable	Female fertile	No overt visible phenotypes	58
EphA	FBal0405962	RRID:BDSC_605791	Not yet available	Df(4)ED6380	FBab0037604	RRID:DGGR_150529	Viable	Female fertile	No overt visible phenotypes	58
EphG	FBal0404793	RRID:BDSC_605319	Not yet available	Df(4)ED6382	FBab0037606	RRID:DGGR_150531	Viable	Female fertile	No overt visible phenotypes	58
EphG	FBal0404793	RRID:BDSC_605319	Not yet available	Df(4)ED6380	FBab0037604	RRID:DGGR_150529	Viable	Female fertile	No overt visible phenotypes	58
EphI				Df(4)ED6382	FBab0037606	RRID:DGGR_150531	Viable	Female fertile	No overt visible phenotypes	58
EphI				Df(4)ED6380	FBab0037604	RRID:DGGR_150529	Viable	Female fertile	No overt visible phenotypes	58
EphrinA	FBal0392555	RRID:BDSC_602196	RRID:DGGR_119162	Df(4)ED6382	FBab0037606	RRID:DGGR_150531	Viable	Female fertile	No overt visible phenotypes	54
EphrinA	FBal0392555	RRID:BDSC_602196	RRID:DGGR_119162	Df(4)ED6380	FBab0037604	RRID:DGGR_150529	Viable	Female fertile	No overt visible phenotypes	54
eyA	FBal0404795	RRID:BDSC_605320	Not yet available	Df(4)ED6380	FBab0037604	RRID:DGGR_150529	Mostly lethal		Small eye	68
eyA	FBal0404795	RRID:BDSC_605320	Not yet available	Df(4)ED6382	FBab0037606	RRID:DGGR_150531	Mostly lethal		Small eye	68
eyB	FBal0397354	RRID:BDSC_602195	RRID:DGGR_119161	Df(4)ED6380	FBab0037604	RRID:DGGR_150529	Mostly lethal		Small eye	68
fd102CD	FBal0405963	RRID:BDSC_605792	Not yet available	Df(4)ED6382	FBab0037606	RRID:DGGR_150531	Viable	Female fertile	No overt visible phenotypes	73
fd102CD	FBal0405963	RRID:BDSC_605792	Not yet available	Df(4)O2	FBab0029601	RRID:BDSC_7084	Viable	Female fertile	No overt visible phenotypes	73
GyfB	FBal0404796	RRID:BDSC_605321	Not yet available	Df(4)O2	FBab0029601	RRID:BDSC_7084	Viable	Female fertile	No overt visible phenotypes	75
GyfB	FBal0404796	RRID:BDSC_605321	Not yet available	Df(4)ED6382	FBab0037606	RRID:DGGR_150531	Viable	Female fertile	No overt visible phenotypes	75
GyfF	FBal0405964	RRID:BDSC_605793	Not yet available	Df(4)O2	FBab0029601	RRID:BDSC_7084	Viable	Female fertile	No overt visible phenotypes	75
GyfF	FBal0405964	RRID:BDSC_605793	Not yet available	Df(4)ED6382	FBab0037606	RRID:DGGR_150531	Viable	Female fertile	No overt visible phenotypes	75
HcfA	FBal0406198		Not yet available	Df(4)5-M263	FBab0046980	RRID:BDSC_84136	Viable	Female fertile	No overt visible phenotypes	36
HcfA	FBal0406198		Not yet available	Df(4)4-M529	FBab0046970	RRID:BDSC_94692	Viable	Female fertile	No overt visible phenotypes	36
HcfA	FBal0406198		Not yet available	Df(4)5-M244	FBab0046981	RRID:BDSC_84133	Viable	Female fertile	No overt visible phenotypes	36
HcfA	FBal0406198		Not yet available	Df(4)ED6369	FBab0037593	RRID:BDSC_9422	Viable	Female fertile	No overt visible phenotypes	36
HcfC	FBal0397363	RRID:BDSC_602204	RRID:DGGR_119170	Df(4)5-M244	FBab0046981	RRID:BDSC_84133	Lethal			36
HcfC	FBal0397363	RRID:BDSC_602204	RRID:DGGR_119170	Df(4)ED6369	FBab0037593	RRID:BDSC_9422	Lethal			36
HcfC	FBal0397363	RRID:BDSC_602204	RRID:DGGR_119170	Df(4)4-M529	FBab0046970	RRID:BDSC_94692	Lethal			36
HcfC	FBal0397363	RRID:BDSC_602204	RRID:DGGR_119170	Df(4)5-M263	FBab0046980	RRID:BDSC_84136	Lethal			36
JyalphaI	FBal0404783	RRID:BDSC_605322	Not yet available	Df(4)M101-62f	FBab0002960	RRID:BDSC_9433	Viable	Female fertile. Male sterile.	No overt visible phenotypes	1
JyalphaI	FBal0404783	RRID:BDSC_605322	Not yet available	Df(4)M101-63a	FBab0002961	RRID:BDSC_1082	Viable	Female fertile. Male fertile.	No overt visible phenotypes	1
JyalphaL	FBal0406188		Not yet available	Df(4)M101-62f	FBab0002960	RRID:BDSC_9433	Viable	Female fertile. Male fertile.	No overt visible phenotypes	1
JyalphaL	FBal0406188		Not yet available	Df(4)M101-63a	FBab0002961	RRID:BDSC_1082	Viable	Female fertile. Male fertile.	No overt visible phenotypes	1
JyalphaP	FBal0404784	RRID:BDSC_605323	Not yet available	Df(4)M101-62f	FBab0002960	RRID:BDSC_9433	Viable	Female fertile. Male sterile.	No overt visible phenotypes	1
JyalphaP	FBal0404784	RRID:BDSC_605323	Not yet available	Df(4)M101-63a	FBab0002961	RRID:BDSC_1082	Viable	Female fertile. Male fertile.	No overt visible phenotypes	1
Kif3CA	FBal0404800	RRID:BDSC_605324	Not yet available	Df(4)scH	FBab0023008	RRID:BDSC_4055	Lethal			101
lgsC	FBal0406199		Not yet available	Df(4)5-M263	FBab0046980	RRID:BDSC_84136	Viable	Female fertile	No overt visible phenotypes	43
lgsC	FBal0406199		Not yet available	Df(4)ED6382	FBab0037606	RRID:DGGR_150531	Viable	Female fertile	No overt visible phenotypes	43
lgsC	FBal0406199		Not yet available	Df(4)ED6380	FBab0037604	RRID:DGGR_150529	Viable	Female fertile	No overt visible phenotypes	43
mavB	FBal0397361	RRID:BDSC_602202	RRID:DGGR_119168	Df(4)ED6382	FBab0037606	RRID:DGGR_150531	Viable	Female fertile	No overt visible phenotypes	59
mavB	FBal0397361	RRID:BDSC_602202	RRID:DGGR_119168	Df(4)ED6380	FBab0037604	RRID:DGGR_150529	Viable	Female fertile	No overt visible phenotypes	59
mavD	FBal0405965	RRID:BDSC_605794	Not yet available	Df(4)ED6382	FBab0037606	RRID:DGGR_150531	Viable	Female fertile	No overt visible phenotypes	59
mavD	FBal0405965	RRID:BDSC_605794	Not yet available	Df(4)ED6380	FBab0037604	RRID:DGGR_150529	Viable	Female fertile	No overt visible phenotypes	59
MED26A	FBal0406206		Not yet available	Df(4)ED6382	FBab0037606	RRID:DGGR_150531	Viable	Female fertile	No overt visible phenotypes	71
MED26A	FBal0406206		Not yet available	Df(4)O2	FBab0029601	RRID:BDSC_7084	Viable	Female fertile	No overt visible phenotypes	71
mGluRA				Df(4)O2	FBab0029601	RRID:BDSC_7084	Viable	Female fertile	No overt visible phenotypes	80
mGluRA				Df(4)8-M318	FBab0047548	RRID:BDSC_84132	Viable	Female fertile	No overt visible phenotypes	80
mGluRA				Df(4)8-M91	FBab0047542	RRID:BDSC_84135	Viable	Female fertile	No overt visible phenotypes	80
mGluRB	FBal0405966	RRID:BDSC_605795	Not yet available	Df(4)O2	FBab0029601	RRID:BDSC_7084	Viable	Female fertile	No overt visible phenotypes	80
mGluRB	FBal0405966	RRID:BDSC_605795	Not yet available	Df(4)8-M318	FBab0047548	RRID:BDSC_84132	Viable	Female fertile	No overt visible phenotypes	80
mGluRB	FBal0405966	RRID:BDSC_605795	Not yet available	Df(4)8-M91	FBab0047542	RRID:BDSC_84135	Viable	Female fertile	No overt visible phenotypes	80
mGluRC				Df(4)O2	FBab0029601	RRID:BDSC_7084	Viable	Female fertile	No overt visible phenotypes	80
mGluRC				Df(4)8-M318	FBab0047548	RRID:BDSC_84132	Viable	Female fertile	No overt visible phenotypes	80
mGluRC				Df(4)8-M91	FBab0047542	RRID:BDSC_84135	Viable	Female fertile	No overt visible phenotypes	80
mGluRE	FBal0405967	RRID:BDSC_605796	Not yet available	Df(4)O2	FBab0029601	RRID:BDSC_7084	Viable	Female fertile	No overt visible phenotypes	80
mGluRE	FBal0405967	RRID:BDSC_605796	Not yet available	Df(4)8-M318	FBab0047548	RRID:BDSC_84132	Viable	Female fertile	No overt visible phenotypes	80
mGluRE	FBal0405967	RRID:BDSC_605796	Not yet available	Df(4)8-M91	FBab0047542	RRID:BDSC_84135	Viable	Female fertile	No overt visible phenotypes	80
MitfA				Df(4)scH	FBab0023008	RRID:BDSC_4055	Lethal			105
MitfA				Df(4)C3	FBab0028454	RRID:BDSC_7083	Lethal			105
MitfC				Df(4)scH	FBab0023008	RRID:BDSC_4055	Lethal			105
MitfC				Df(4)C3	FBab0028454	RRID:BDSC_7083	Lethal			105
myoA	FBal0406204		Not yet available	Df(4)ED6382	FBab0037606	RRID:DGGR_150531	Viable	Female fertile	No overt visible phenotypes	67
myoA	FBal0406204		Not yet available	Df(4)ED6380	FBab0037604	RRID:DGGR_150529	Viable	Female fertile	No overt visible phenotypes	67
myoC				Df(4)ED6382	FBab0037606	RRID:DGGR_150531	Lethal			67
myoC				Df(4)ED6380	FBab0037604	RRID:DGGR_150529	Lethal			67
myoC				myoCR02262-TG4.1	FBal0366707	RRID:BDSC_92207	Lethal			67
ND-49A	FBal0392556		Not yet available	Df(4)ED6382	FBab0037606	RRID:DGGR_150531	Viable	Female fertile	No overt visible phenotypes	53
ND-49A	FBal0392556		Not yet available	Df(4)ED6380	FBab0037604	RRID:DGGR_150529	Viable	Female fertile	No overt visible phenotypes	53
NfIA				Df(4)ED6369	FBab0037593	RRID:BDSC_9422	Viable	Female fertile	No overt visible phenotypes	29
NfIB				Df(4)ED6369	FBab0037593	RRID:BDSC_9422	Viable	Female fertile	No overt visible phenotypes	29
NfIC				Df(4)ED6369	FBab0037593	RRID:BDSC_9422	Viable	Female fertile	No overt visible phenotypes	29
NfID				Df(4)ED6369	FBab0037593	RRID:BDSC_9422	Viable	Female fertile	No overt visible phenotypes	29
NfIE				Df(4)ED6369	FBab0037593	RRID:BDSC_9422	Viable	Female fertile	No overt visible phenotypes	29
onecutG	FBal0404779	RRID:BDSC_605325	Not yet available	Df(4)ED6382	FBab0037606	RRID:DGGR_150531	Viable	Female fertile	No overt visible phenotypes	57
onecutG	FBal0404779	RRID:BDSC_605325	Not yet available	Df(4)ED6380	FBab0037604	RRID:DGGR_150529	Viable	Female fertile	No overt visible phenotypes	57
onecutG	FBal0404779	RRID:BDSC_605325	Not yet available	onecutH	FBal0405968	Not yet availablea	Viable	Female fertile	No overt visible phenotypes	57
onecutG	FBal0404779	RRID:BDSC_605325	Not yet available	onecutI			Viable	Female fertile	No overt visible phenotypes	57
onecutH	FBal0405968	RRID:BDSC_605797	Not yet available	Df(4)ED6380	FBab0037604	RRID:DGGR_150529	Viable	Female fertile	No overt visible phenotypes	57
onecutH	FBal0405968	RRID:BDSC_605797	Not yet available	Df(4)ED6382	FBab0037606	RRID:DGGR_150531	Viable	Female fertile	No overt visible phenotypes	57
onecutH	FBal0405968	RRID:BDSC_605797	Not yet available	onecutI			Viable	Female fertile	No overt visible phenotypes	57
onecutI				Df(4)ED6382	FBab0037606	RRID:DGGR_150531	Lethal			57
onecutI				Df(4)ED6380	FBab0037604	RRID:DGGR_150529	Lethal			57
panF	FBal0397364	RRID:BDSC_660205	RRID:DGGR_119171	Df(4)ED6366	FBab0037590	RRID:BDSC_8067	Lethal			9
panF	FBal0397364	RRID:BDSC_660205	RRID:DGGR_119171	pan2	FBal0059982	RRID:BDSC_4759	Lethal			9
panI	FBal0404785	RRID:BDSC_605326	Not yet available	Df(4)ED6366	FBab0037590	RRID:BDSC_8067	Lethal			9
panI	FBal0404785	RRID:BDSC_605326	Not yet available	Df(4)M101-62f	FBab0002960	RRID:BDSC_9433	Lethal			9
panI	FBal0404785	RRID:BDSC_605326	Not yet available	pan2	FBal0059982	RRID:BDSC_4759	Lethal			9
panI	FBal0404785	RRID:BDSC_605326	Not yet available	pan3	FBal0059981	RRID:BDSC_4760	Lethal			9
phoF	FBal0405969	RRID:BDSC_605798	Not yet available	Df(4)C3	FBab0028454	RRID:BDSC_7083	Lethal			102
phoF	FBal0405969	RRID:BDSC_605798	Not yet available	Df(4)scH	FBab0023008	RRID:BDSC_4055	Lethal			102
phoF	FBal0405969	RRID:BDSC_605798	Not yet available	pho1	FBal0011501	RRID:BDSC_6212	Lethal			102
PMCAD	FBal0404791	RRID:BDSC_605327	Not yet available	Df(4)5-M244	FBab0046981	RRID:BDSC_84133	Lethal			35
PMCAD	FBal0404791	RRID:BDSC_605327	Not yet available	Df(4)ED6369	FBab0037593	RRID:BDSC_9422	Lethal			35
PMCAD	FBal0404791	RRID:BDSC_605327	Not yet available	PMCAMI12515	FBal0303100	RRID:BDSC_60856	Lethal			35
PMCAD	FBal0404791	RRID:BDSC_605327	Not yet available	PMCAMI12515-TG4.2	FBal0336050	RRID:BDSC_76741	Lethal			35
Pur-aB	FBal0392554	RRID:BDSC_600263	Not yet available	Df(4)ED6380	FBab0037604	RRID:DGGR_150529	Viable	Female fertile	No overt visible phenotypes	52
Pur-aB	FBal0392554	RRID:BDSC_600263	Not yet available	Df(4)ED6382	FBab0037606	RRID:DGGR_150531	Viable	Female fertile	No overt visible phenotypes	52
Rad233	FBal0404788	RRID:BDSC_605328	Not yet available	Df(4)ED6369	FBab0037593	RRID:BDSC_9422	Viable	Female fertile	No overt visible phenotypes	32
Rad236				Df(4)ED6369	FBab0037593	RRID:BDSC_9422	Viable	Female fertile	No overt visible phenotypes	32
Rad238	FBal0397360	RRID:BDSC_602201	RRID:DGGR_119167	Df(4)ED6369	FBab0037593	RRID:BDSC_9422	Viable	Female fertile	No overt visible phenotypes	32
Rad23B	FBal0406197		Not yet available	Df(4)ED6369	FBab0037593	RRID:BDSC_9422	Viable	Female fertile	No overt visible phenotypes	32
RhoGAP102AA	FBal0397359	RRID:BDSC_602200	RRID:DGGR_119166	Df(4)ED6369	FBab0037593	RRID:BDSC_9422	Viable	Female fertile	No overt visible phenotypes	28
RhoGAP102AB	FBal0406195		Not yet available	Df(4)ED6369	FBab0037593	RRID:BDSC_9422	Viable	Female fertile	No overt visible phenotypes	28
RhoGAP102AE	FBal0405970	RRID:BDSC_605799	Not yet available	Df(4)ED6369	FBab0037593	RRID:BDSC_9422	Viable	Female fertile	No overt visible phenotypes	28
Rnf11A	FBal0404789	RRID:BDSC_605329	Not yet available	Df(4)ED6369	FBab0037593	RRID:BDSC_9422	Viable	Female fertile	No overt visible phenotypes	34
Rnf11A	FBal0404789	RRID:BDSC_605329	Not yet available	DF(4)5-M244	FBab0046981	RRID:BDSC_84133	Viable	Female fertile	No overt visible phenotypes	34
Rnf11E				Df(4)ED6369	FBab0037593	RRID:BDSC_9422	Viable	Female fertile	No overt visible phenotypes	34
Rnf11E				DF(4)5-M244	FBab0046981	RRID:BDSC_84133	Viable	Female fertile	No overt visible phenotypes	34
Rnf11F	FBal0404790	RRID:BDSC_605330	Not yet available	Df(4)ED6369	FBab0037593	RRID:BDSC_9422	Viable	Female fertile	No overt visible phenotypes	34
Rnf11F	FBal0404790	RRID:BDSC_605330	Not yet available	DF(4)5-M244	FBab0046981	RRID:BDSC_84133	Viable	Female fertile	No overt visible phenotypes	34
Slip1A	FBal0392557		Not yet available	Df(4)ED6382	FBab0037606	RRID:DGGR_150531	Viable	Female fertile. Male fertile.	No overt visible phenotypes	65
Slip1A	FBal0392557		Not yet available	Df(4)ED6380	FBab0037604	RRID:DGGR_150529	Viable	Female fertile. Male fertile.	No overt visible phenotypes	65
Sox102FB	FBal0406207		Not yet available	Df(4)O2	FBab0029601	RRID:BDSC_7084	Viable	Female fertile	No overt visible phenotypes	72
Sox102FB	FBal0406207		Not yet available	Df(4)ED6382	FBab0037606	RRID:DGGR_150531	Viable	Female fertile	No overt visible phenotypes	72
Sox102FC	FBal0400123	RRID:BDSC_603546	RRID:DGGR_119192	Df(4)O2	FBab0029601	RRID:BDSC_7084	Viable	Female fertile	No overt visible phenotypes	72
Sox102FC	FBal0400123	RRID:BDSC_603546	RRID:DGGR_119192	Df(4)ED6382	FBab0037606	RRID:DGGR_150531	Viable	Female fertile	No overt visible phenotypes	72
svB				Df(4)8-M318	FBab0047548	RRID:BDSC_84132	Lethal			96
svB				Df(4)8-M175	FBab0047544	RRID:BDSC_84134	Lethal			96
svB				Df(4)8-M91	FBab0047542	RRID:BDSC_84135	Lethal			96
svB				Df(4)8-M167	FBab0047543	RRID:BDSC_94691	Lethal			96
svB				Df(4)scH	FBab0023008	RRID:BDSC_4055	Lethal			96
svB				svspa-pol	FBal0015991	RRID:BDSC_2515	Viable	Female fertile	Rough eye (disarranged ommatidia)	96
svF	FBal0405971	RRID:BDSC_605800	Not yet available	Df(4)8-M318	FBab0047548	RRID:BDSC_84132	Lethal			96
svF	FBal0405971	RRID:BDSC_605800	Not yet available	Df(4)8-M175	FBab0047544	RRID:BDSC_84134	Lethal			96
svF	FBal0405971	RRID:BDSC_605800	Not yet available	Df(4)8-M91	FBab0047542	RRID:BDSC_84135	Lethal			96
svF	FBal0405971	RRID:BDSC_605800	Not yet available	Df(4)8-M167	FBab0047543	RRID:BDSC_94691	Lethal			96
svF	FBal0405971	RRID:BDSC_605800	Not yet available	Df(4)scH	FBab0023008	RRID:BDSC_4055	Lethal			96
svF	FBal0405971	RRID:BDSC_605800	Not yet available	svspa-1	FBal0015985	RRID:BDSC_658	Viable	Female fertile	No overt visible phenotypes	96
svF	FBal0405971	RRID:BDSC_605800	Not yet available	svspa-pol	FBal0015991	RRID:BDSC_2515	Viable	Female fertile	No overt visible phenotypes	96
Syt7B	FBal0400122	RRID:BDSC_603545	RRID:DGGR_119191	Df(4)ED6369	FBab0037593	RRID:BDSC_9422	Viable	Female fertile	No overt visible phenotypes	31
Taf3A	FBal0400120	RRID:BDSC_603543	RRID:DGGR_119189	Df(4)ED6382	FBab0037606	RRID:DGGR_150531	Lethal			45
Taf3A	FBal0400120	RRID:BDSC_603543	RRID:DGGR_119189	Df(4)ED6380	FBab0037604	RRID:DGGR_150529	Lethal			45
Taf3F	FBal0406200		Not yet available	Df(4)5-M263	FBab0046980	RRID:BDSC_84136	Viable	Female fertile	No overt visible phenotypes	45
Taf3F	FBal0406200		Not yet available	Df(4)ED6382	FBab0037606	RRID:DGGR_150531	Viable	Female fertile	No overt visible phenotypes	45
Taf3F	FBal0406200		Not yet available	Df(4)ED6380	FBab0037604	RRID:DGGR_150529	Viable	Female fertile	No overt visible phenotypes	45
TdgC	FBal0404801	RRID:BDSC_605331	Not yet available	Df(4)ED6382	FBab0037606	RRID:DGGR_150531	Viable	Female fertile	No overt visible phenotypes	50
TdgC	FBal0404801	RRID:BDSC_605331	Not yet available	Df(4)ED6380	FBab0037604	RRID:DGGR_150529	Viable	Female fertile	No overt visible phenotypes	50
TdgD				Df(4)ED6382	FBab0037606	RRID:DGGR_150531	Viable	Female fertile	No overt visible phenotypes	50
TdgD				Df(4)ED6380	FBab0037604	RRID:DGGR_150529	Viable	Female fertile	No overt visible phenotypes	50
TdgF	FBal0405972	RRID:BDSC_605801	Not yet available	Df(4)ED6382	FBab0037606	RRID:DGGR_150531	Viable	Female fertile	No overt visible phenotypes	50
TdgF	FBal0405972	RRID:BDSC_605801	Not yet available	Df(4)ED6380	FBab0037604	RRID:DGGR_150529	Viable	Female fertile	No overt visible phenotypes	50
TdgI	FBal0406201		Not yet available	Df(4)ED6382	FBab0037606	RRID:DGGR_150531	Viable	Female fertile	No overt visible phenotypes	50
TdgI	FBal0406201		Not yet available	Df(4)ED6380	FBab0037604	RRID:DGGR_150529	Viable	Female fertile	No overt visible phenotypes	50
toyA	FBal0404797	RRID:BDSC_605332	Not yet available	Df(4)O2	FBab0029601	RRID:BDSC_7084	Partial lethality		Escapers have missing ocelli and ocellar bristles and clefts in the dorsal head capsuled	86
toyA	FBal0404797	RRID:BDSC_605332	Not yet available	Df(4)8-M318	FBab0047548	RRID:BDSC_84132	Lethal			86
toyA	FBal0404797	RRID:BDSC_605332	Not yet available	Df(4)8-M91	FBab0047542	RRID:BDSC_84135	Lethal			86
toyB	FBal0406209		Not yet available	Df(4)O2	FBab0029601	RRID:BDSC_7084	Partial lethality		Escapers have missing ocelli and ocellar bristles and clefts in the dorsal head capsuled	86
toyB	FBal0406209		Not yet available	Df(4)8-M318	FBab0047548	RRID:BDSC_84132	Lethal			86
toyB	FBal0406209		Not yet available	Df(4)8-M91	FBab0047542	RRID:BDSC_84135	Lethal			86
toyC	FBal0400121	RRID:BDSC_603544	RRID:DGGR_119190	Df(4)O2	FBab0029601	RRID:BDSC_7084	Lethal			86
toyC	FBal0400121	RRID:BDSC_603544	RRID:DGGR_119190	Df(4)8-M318	FBab0047548	RRID:BDSC_84132	Lethal			86
toyC	FBal0400121	RRID:BDSC_603544	RRID:DGGR_119190	Df(4)8-M91	FBab0047542	RRID:BDSC_84135	Lethal			86
ukarD	FBal0406211		Not yet available	Df(4)C3	FBab0028454	RRID:BDSC_7083	Viable	Female fertile	No overt visible phenotypes	99
ukarD	FBal0406211		Not yet available	Df(4)scH	FBab0023008	RRID:BDSC_4055	Viable	Female fertile	No overt visible phenotypes	99
unc-13C	FBal0406208		Not yet available	Df(4)O2	FBab0029601	RRID:BDSC_7084	Viable	Female fertile	No overt visible phenotypes	76
unc-13C	FBal0406208		Not yet available	Df(4)8-M91	FBab0047542	RRID:BDSC_84135	Viable	Female fertile	No overt visible phenotypes	76
unc-13C	FBal0406208		Not yet available	unc-13GJ	FBal0198125	RRID:BDSC_9549	Viable	Female fertile	No overt visible phenotypes	76
yellow-hA	FBal0397357	RRID:BDSC_602198	RRID:DGGR_119164	Df(4)ED6369	FBab0037593	RRID:BDSC_9422	Viable	Female fertile	No overt visible phenotypes	24
yellow-hD	FBal0404787	RRID:BDSC_605333	Not yet available	Df(4)ED6369	FBab0037593	RRID:BDSC_9422	Viable	Female fertile	No overt visible phenotypes	24
zfh23A				zfh2vii-2	FBal0367988	RRID:BDSC_97216	Lethal			49
zfh23A				Df(4)ED6382	FBab0037606	RRID:DGGR_150531	Lethal			49
zfh23A				Df(4)ED6380	FBab0037604	RRID:DGGR_150529	Lethal			49
zfh251A	FBal0392552	RRID:BDSC_600261	RRID:DGGR_119072	zfh2vii-2	FBal0367988	RRID:BDSC_97216	Lethal			49
zfh251A	FBal0392552	RRID:BDSC_600261	RRID:DGGR_119072	Df(4)ED6382	FBab0037606	RRID:DGGR_150531	Lethal			49
zfh251A	FBal0392552	RRID:BDSC_600261	RRID:DGGR_119072	Df(4)ED6380	FBab0037604	RRID:DGGR_150529	Lethal			49
zfh2A	FBal0405973	RRID:BDSC_605802	Not yet available	zfh2vii-2	FBal0367988	RRID:BDSC_97216	Lethal			49
zfh2A	FBal0405973	RRID:BDSC_605802	Not yet available	Df(4)ED6380	FBab0037604	RRID:DGGR_150529	Lethal			49
zfh2D	FBal0404792	RRID:BDSC_605334	Not yet available	zfh2vii-2	FBal0367988	RRID:BDSC_97216	Lethal			49
zfh2D	FBal0404792	RRID:BDSC_605334	Not yet available	Df(4)ED6380	FBab0037604	RRID:DGGR_150529	Lethal			49
ZyxD				Df(4)8-M318	FBab0047548	RRID:BDSC_84132	Viable	Female fertile	No overt visible phenotypes	93
ZyxD				Df(4)8-M91	FBab0047542	RRID:BDSC_84135	Viable	Female fertile	No overt visible phenotypes	93
ZyxD				Df(4)8-M167	FBab0047543	RRID:BDSC_94691	Viable	Female fertile	No overt visible phenotypes	93
ZyxD				Df(4)scH	FBab0023008	RRID:BDSC_4055	Viable	Female fertile	No overt visible phenotypes	93
ZyxD				ZyxCR01526-TG4.0	FBal0356730	RRID:BDSC_86431	Viable	Female fertile	No overt visible phenotypes	93
aFlyBase IDs have not yet been assigned to some alleles. In general, new mutations were complementation tested before stock samples were sent to the Kyoto or Bloomington stock centers for distribution; nevertheless, we have shown the Kyoto and Bloomington RRIDs for convenience. Alleles with RRIDs listed as "Not yet available" have stocks being prepared for distribution at the corresponding stock …
bTable S9 shows control crosses demonstrating the integrity of tester stocks. The footnotes to Table S9 provide information about the Df(4)ED6369, Df(4)ED6380, Df(4)ED6382 and Df(4)scH stocks.
cThis column may be used to sort alleles/rows by the cytological order of the genes mutated (see Supplementary Table 1)
dPodemski et al. (2004) placed the distal Df(4)O2 breakpoint upstream of toy. The hypomorphic toy phenotypes seen when Df(4)O2 is combined with presumptively null toy alleles suggests that Df(4)O2 either deletes toy regulatory sequences or it subjects toy to position-effect suppression.
References
Podemski, L., R. Sousa-Neves, J. L. Marsh and J. Locke, 2004 Molecular mapping of deletion breakpoints on chromosome 4 of Drosophila melanogaster. Chromosoma 112: 381-388.
